# Supplementary material for: Melatonin Alleviates Chromium Toxicity in Maize by Modulation of Cell Wall Polysaccharides Biosynthesis, Glutathione Metabolism, and Antioxidant Capacity
Source: Int J Mol Sci. 2023 Feb 14;24(4):3816. doi: 10.3390/ijms24043816 (PMC9966513; doi:10.3390/ijms24043816)
Supplement: Supplementary file 1 [file ijms-24-03816-s001.zip]

Archive with 2 entries (2 files):
- Supplemental Table S2.xlsx
- Supplementary Materials.pdf
