# Supplementary material for: Melatonin Alleviates Chromium Toxicity in Maize by Modulation of Cell Wall Polysaccharides Biosynthesis, Glutathione Metabolism, and Antioxidant Capacity
Source: Int J Mol Sci. 2023 Feb 14;24(4):3816. doi: 10.3390/ijms24043816 (PMC9966513; doi:10.3390/ijms24043816)
Supplement: Supplementary file 1 [file ijms-24-03816-s001.zip › Supplemental Table S2.xlsx]

## Sheet: R-Cr VS R-C
Gene_id	Gene description	Log2FC(R-Cr/R-C)	Significant	Regulate
Zm00001d036727	alpha/beta-Hydrolases superfamily protein	-2.41216	yes	down
Zm00001d043274	Insulin-degrading enzyme-like 1 peroxisomal	-1.73781	yes	down
Zm00001d031128	5-methyltetrahydropteroyltriglutamate--homocysteine methyltransferase 1	1.26826	yes	up
Zm00001d024804	-	-1.52276	yes	down
Zm00001d031157	Osmotin-like protein OSM34	-5.01058	yes	down
Zm00001d019563	Aquaporin PIP2-1	2.01989	yes	up
Zm00001d033188	UDP-glucose 6-dehydrogenase	1.26872	yes	up
Zm00001d031158	pathogenesis related protein5	-5.46487	yes	down
Zm00001d019565	Aquaporin PIP2-6	4.5945	yes	up
Zm00001d031168	Glycine-rich RNA-binding protein 2	-1.37006	yes	down
Zm00001d013146	Photosystem I reaction center subunit III chloroplastic	-1.7006	yes	down
Zm00001d049525	LOL1%3B LOL1 isoform 1%3B LOL1 isoform 2	-2.15739	yes	down
Zm00001d034072	UDP-glucose 6-dehydrogenase	1.81255	yes	up
Zm00001d024835	Putative thioredoxin superfamily protein	-1.6526	yes	down
Zm00001d019629	Dehydrodolichyl diphosphate synthase 1	3.80916	yes	up
Zm00001d047603	L-Aspartase-like family protein	-2.2751	yes	down
Zm00001d009028	Triose phosphate/phosphate translocator%2C chloroplastic	-1.9773	yes	down
Zm00001d015328	Pectin lyase-like superfamily protein	-1.83365	yes	down
Zm00001d013245	UDP-glucose 6-dehydrogenase	1.92346	yes	up
Zm00001d053845	-	-1.33212	yes	down
Zm00001d003356	ATFP4	-6.79347	yes	down
Zm00001d049113	Senescence-specific cysteine protease SAG12	-3.86807	yes	down
Zm00001d017840	Delta(12)-fatty-acid desaturase	-1.22887	yes	down
Zm00001d007267	light harvesting chlorophyll a/b binding protein5	-1.53221	yes	down
Zm00001d019704	-	3.80953	yes	up
Zm00001d022395	Rhythmically expressed protein	-1.7838	yes	down
Zm00001d046001	Triose phosphate/phosphate translocator TPT chloroplastic	-4.23373	yes	down
Zm00001d035135	Photosystem II core complex protein psbY%3B Photosystem II core complex proteins psbY	-3.41321	yes	down
Zm00001d017782	SANT/MYB protein	-3.96558	yes	down
Zm00001d010672	Metacaspase type II	-1.42487	yes	down
Zm00001d004843	abscisic acid stress ripening2	2.0594	yes	up
Zm00001d022302	Peptidase C15 pyroglutamyl peptidase I-like	-2.02087	yes	down
Zm00001d035390	Thioredoxin H-type	7.4142	yes	up
Zm00001d028427	UDP-glucuronate4-epimerase 3	2.55324	yes	up
Zm00001d019479	granule-bound starch synthase1b	-1.69991	yes	down
Zm00001d030526	Outer arm dynein light chain 1 protein	2.15924	yes	up
Zm00001d002347	Bifunctional inhibitor/lipid-transfer protein/seed storage 2S albumin superfamily protein	-3.84357	yes	down
Zm00001d014083	Beta-amylase	5.36485	yes	up
Zm00001d041067	sugars will eventually be exported transporter13c	-2.0966	yes	down
Zm00001d011833	Ferredoxin--NADP reductase leaf isozyme 1 chloroplastic	-1.11951	yes	down
Zm00001d022630	knotted1 induced1	-1.36341	yes	down
Zm00001d031577	UDP-glucuronate4-epimerase 6	1.43257	yes	up
Zm00001d047618	Caltractin	-2.9855	yes	down
Zm00001d047814	Catalytic/ hydrolase	3.8563	yes	up
Zm00001d008957	Indole-3-acetic acid-amido synthetase GH3.6	-2.73241	yes	down
Zm00001d018037	NOD26-like membrane intrinsic protein2	1.45152	yes	up
Zm00001d018034	geranylgeranyl hydrogenase1	-1.1674	yes	down
Zm00001d018030	Photosynthetic NDH subunit of subcomplex B 4 chloroplastic	-1.09431	yes	down
Zm00001d011847	Putative HLH DNA-binding domain superfamily protein	-4.76467	yes	down
Zm00001d040263	Glycogen synthase kinase-3 MsK-3	-1.49731	yes	down
Zm00001d010871	Thioredoxin F2 chloroplastic	-1.24132	yes	down
Zm00001d013230	bentazon resistance1	-3.71659	yes	down
Zm00001d037087	UDP-glucuronate4-epimerase 1	0.958947	yes	up
Zm00001d014116	phosphate transporter protein1	-2.02988	yes	down
Zm00001d016134	iron-sulfur protein1	-1.41786	yes	down
Zm00001d022492	Protein kinase superfamily protein	3.65929	yes	up
Zm00001d003429	Glyceraldehyde-3-phosphate dehydrogenase A%2C chloroplastic	-1.67596	yes	down
Zm00001d042473	Peptide transporter PTR2	-4.13637	yes	down
Zm00001d022456	Peroxidase 42	-3.89561	yes	down
Zm00001d015385	Chlorophyll a-b binding protein 6 chloroplastic	-1.34537	yes	down
Zm00001d019454	PGR5-like protein 1B chloroplastic	-1.05331	yes	down
Zm00001d008983	P-loop containing nucleoside triphosphate hydrolases superfamily protein	5.55993	yes	up
Zm00001d024767	Aspartic proteinase A1	1.14347	yes	up
Zm00001d002426	Thylakoid lumenal 29 kDa protein chloroplastic	-1.24559	yes	down
Zm00001d037894	Dehydrin DHN1	10.3439	yes	up
Zm00001d017766	nine-cis-epoxycarotenoid dioxygenase8	-2.3811	yes	down
Zm00001d035034	adenylate kinase1	-1.2203	yes	down
Zm00001d031749	Pyridoxal phosphate (PLP)-dependent transferases superfamily protein	2.80525	yes	up
Zm00001d047915	UDP-glucuronate4-epimerase 2	0.815895	yes	up
Zm00001d038579	Phosphoglycerate kinase	-1.64878	yes	down
Zm00001d051746	Calcium sensing receptor chloroplastic	-1.70343	yes	down
Zm00001d034782	Ammonium transporter 2	-2.89781	yes	down
Zm00001d017547	Dehydrin COR410	3.61685	yes	up
Zm00001d027525	Basic endochitinase B	-2.52919	yes	down
Zm00001d017526	Aquaporin PIP1-2	2.07218	yes	up
Zm00001d048440	Beta-galactosidase 5	-1.76988	yes	down
Zm00001d027511	Catalase isozyme 2	-1.02596	yes	down
Zm00001d006539	Beta-amylase	-2.13705	yes	down
Zm00001d007571	probablegalacturonosyltransferase 4	1.06234	yes	up
Zm00001d006540	Oxygen-evolving enhancer protein 3-1	-2.97674	yes	down
Zm00001d045431	Enolase 1	-1.49309	yes	down
Zm00001d027488	glyceraldehyde phosphate dehydrogenase B1	-1.62878	yes	down
Zm00001d002610	cytochrome P450 family 704 subfamily A polypeptide 2	-2.28876	yes	down
Zm00001d042143	glucan endo-13-beta-glucosidase homolog1	-4.0415	yes	down
Zm00001d027470	-	-2.51189	yes	down
Zm00001d032138	-	2.08507	yes	up
Zm00001d038675	SEC14 cytosolic factor family protein / phosphoglyceride transfer family protein	3.42655	yes	up
Zm00001d021906	Chlorophyll a-b binding protein	-1.21937	yes	down
Zm00001d002650	argonaute1c	-2.40593	yes	down
Zm00001d017422	Homeobox-leucine zipper protein ATHB-6	4.46243	yes	up
Zm00001d014849	probablegalacturonosyltransferase 3	1.78952	yes	up
Zm00001d034601	NAC domain-containing protein 67%3B NAC1 transcription factor%3B SNAC1	1.34537	yes	up
Zm00001d020345	Nucleobase-ascorbate transporter 6	2.57487	yes	up
Zm00001d044235	-	-3.76239	yes	down
Zm00001d032197	Chlorophyll a-b binding protein 4 chloroplastic	-1.75028	yes	down
Zm00001d034564	Probable galactinol--sucrose galactosyltransferase 2	4.44276	yes	up
Zm00001d007956	-	-3.27849	yes	down
Zm00001d009146	S-adenosylmethionine synthase	4.03265	yes	up
Zm00001d034807	Late embryogenesis abundant protein group 2	1.86836	yes	up
Zm00001d029516	Galacturonsyl-transferase	1.06235	yes	up
Zm00001d012036	Sucrose-phosphate synthase	-2.1507	yes	down
Zm00001d040190	hydroxyproline-rich glycoprotein family protein	2.38238	yes	up
Zm00001d031407	Protein kinase superfamily protein	-4.42567	yes	down
Zm00001d004564	Aconitate hydratase 3 mitochondrial	2.71119	yes	up
Zm00001d040183	pfkB-like carbohydrate kinase family protein	-2.63609	yes	down
Zm00001d017711	Phosphoribulokinase	-1.28342	yes	down
Zm00001d027755	-	3.58657	yes	up
Zm00001d035001	ferredoxin1	-1.41667	yes	down
Zm00001d049157	octicosapeptide/Phox/Bem1p (PB1) domain-containing protein	-2.39737	yes	down
Zm00001d047582	galactinol synthase3	1.78866	yes	up
Zm00001d034986	Cytochrome P450 71A26	-3.09417	yes	down
Zm00001d026394	Galacturonsyl-transferase	1.22159	yes	up
Zm00001d016708	Beta-fructofuranosidase%2C cell wall isozyme	-2.08146	yes	down
Zm00001d016322	-	-2.54522	yes	down
Zm00001d027731	evolutionarily conserved C-terminal region 2	1.1951	yes	up
Zm00001d031484	PsbP domain-containing protein 3 chloroplastic	-2.54824	yes	down
Zm00001d020025	-	1.90076	yes	up
Zm00001d022237	RNA binding protein 1	-1.38716	yes	down
Zm00001d014284	CMV 1a interacting protein 1	-1.54348	yes	down
Zm00001d034900	PGR5-like protein 1B chloroplastic	-1.14788	yes	down
Zm00001d002532	Glutamate receptor 3.3	-1.96359	yes	down
Zm00001d002540	calcium dependent protein kinase5	-3.15739	yes	down
Zm00001d024963	Glutathione S-transferase GSTU6	3.30695	yes	up
Zm00001d049179	O-methyltransferase ZRP4	-3.9319	yes	down
Zm00001d042257	Photosynthetic NDH subunit of subcomplex B 5 chloroplastic	-1.21614	yes	down
Zm00001d012034	N-acetylglucosaminyl transferase component family protein / Gpi1 family protein	-2.60483	yes	down
Zm00001d006511	Glucose-6-phosphate/phosphate translocator 2 chloroplastic	-3.56147	yes	down
Zm00001d014324	Calcium-binding endonuclease/exonuclease/phosphatase family	-1.78898	yes	down
Zm00001d027652	Aquaporin TIP1-1	1.86235	yes	up
Zm00001d009808	Galacturonsyl-transferase	2.86897	yes	up
Zm00001d004894	ribulose bisphosphate carboxylase small subunit2	-1.30696	yes	down
Zm00001d024519	rubredoxin family protein	-1.11004	yes	down
Zm00001d028180	low phytic acid1	1.62699	yes	up
Zm00001d036827	Microtubule-associated protein MAP65-1a	-3.18473	yes	down
Zm00001d029366	Transducin/WD40 repeat-like superfamily protein	4.32335	yes	up
Zm00001d036788	Subtilisin-like protease SBT4.4	-3.93999	yes	down
Zm00001d018779	Oxygen-evolving enhancer protein 2-1 chloroplastic	-2.02468	yes	down
Zm00001d023376	aluminum-induced protein homolog1	-1.60841	yes	down
Zm00001d029443	1-phosphatidylinositol-3-phosphate 5-kinase FAB1B	-1.74157	yes	down
Zm00001d018429	phosphoenolpyruvate carboxylase kinase1	2.05633	yes	up
Zm00001d053432	iron-sulfur protein2	-1.53563	yes	down
Zm00001d037323	Threonine endopeptidase	-1.20337	yes	down
Zm00001d048258	Phosphoinositide phosphatase SAC2	1.15215	yes	up
Zm00001d008477	receptor-like kinase4	-3.36324	yes	down
Zm00001d023810	Putative cellulose synthase-likefamily protein	1.69232	yes	up
Zm00001d051099	Putative leucine-rich repeat receptor-like protein kinase family protein	-4.42414	yes	down
Zm00001d023929	oxo-glutarate/malate transporter1	-1.71389	yes	down
Zm00001d018796	High-light-induced protein chloroplastic	-1.88064	yes	down
Zm00001d018797	photosystem I reaction center6	-1.37427	yes	down
Zm00001d011231	DUF630 family protein	2.22753	yes	up
Zm00001d051096	Putative leucine-rich repeat receptor-like protein kinase family protein	-2.09995	yes	down
Zm00001d028750	asparagine synthetase3	8.06854	yes	up
Zm00001d023314	Putative phototropic-resoponsive NPH3 family protein	-3.27364	yes	down
Zm00001d040422	Carbohydrate transporter/ sugar porter/ transporter	1.41527	yes	up
Zm00001d036630	Filamentation temperature-sensitive H 2B%3B Filamentation temperature-sensitive H 2B isoform 1%3B Filamentation temperature-sensitive H 2B isoform 2	-1.05128	yes	down
Zm00001d030121	cellulose synthase-like protein D1	2.65251	yes	up
Zm00001d051094	Protein kinase domain containing protein	-3.20813	yes	down
Zm00001d051093	LRR receptor-like serine/threonine-protein kinase EFR	-7.09731	yes	down
Zm00001d037453	Reticulon	2.5136	yes	up
Zm00001d008706	Photosystem I reaction center subunit XI chloroplastic	-2.37162	yes	down
Zm00001d003767	Photosystem I subunit O	-1.81654	yes	down
Zm00001d044785	G2-like1	-1.63699	yes	down
Zm00001d006193	cytochrome P450 family 78 subfamily A polypeptide 8	-3.35432	yes	down
Zm00001d037239	glycine-rich protein	1.57851	yes	up
Zm00001d044666	SMAD/FHA domain-containing protein	-1.51468	yes	down
Zm00001d029126	Heavy metal transport/detoxification superfamily protein	-1.74493	yes	down
Zm00001d023673	sugars will eventually be exported transporter13b	-2.26461	yes	down
Zm00001d029151	UDP-glucose 4-epimerase 4	1.77497	yes	up
Zm00001d046014	cellulose synthase-like protein D5	1.86245	yes	up
Zm00001d011425	Serine carboxypeptidase-like 50	-6.98231	yes	down
Zm00001d047743	fatty acid desaturase7	-2.7564	yes	down
Zm00001d005446	Photosystem I reaction center subunit IV A	-1.52025	yes	down
Zm00001d029087	Sucrose synthase 3	2.29804	yes	up
Zm00001d024531	probable mixed-linked glucan synthase 6	1.63259	yes	up
Zm00001d023615	Probable WRKY transcription factor 30	-3.30759	yes	down
Zm00001d052079	Lysine-ketoglutarate reductase/saccharopine dehydrogenase1	2.92232	yes	up
Zm00001d037001	no vein-like	3.99169	yes	up
Zm00001d023559	Fructose-bisphosphate aldolase	-1.14071	yes	down
Zm00001d003676	Cellulose synthase-like protein B3	-3.06915	yes	down
Zm00001d018503	Serine/threonine-protein phosphatase	-3.4779	yes	down
Zm00001d047209	Calmodulin-binding transcription activator 2	-2.60785	yes	down
Zm00001d029258	Protein kinase superfamily protein	-5.22173	yes	down
Zm00001d052063	Transmembrane amino acid transporter family protein	3.03597	yes	up
Zm00001d018498	Cysteine proteinases superfamily protein	-2.57607	yes	down
Zm00001d002038	anti-sigma factor antagonist domain of sulfate transporter91	-1.83722	yes	down
Zm00001d036951	glutathione transferase19	2.93659	yes	up
Zm00001d023529	abscisic acid stress ripening1	2.06321	yes	up
Zm00001d023516	Salt stress-induced protein	1.1955	yes	up
Zm00001d002853	Beta-xylosidase	1.74251	yes	up
Zm00001d043045	-	-1.2201	yes	down
Zm00001d028931	galactinol synthase1	2.42211	yes	up
Zm00001d027884	Heavy metal ATPase2	1.56253	yes	up
Zm00001d037232	ATP-dependent zinc metalloprotease FTSH 6 chloroplastic	4.52409	yes	up
Zm00001d049731	ATP-dependent 6-phosphofructokinase 3	-5.03201	yes	down
Zm00001d036831	E3 ubiquitin-protein ligase RGLG1	-1.48346	yes	down
Zm00001d042869	Aldose reductase	1.60132	yes	up
Zm00001d052011	Heparanase-like protein 3	-4.29569	yes	down
Zm00001d028649	Embryogenesis transmembrane protein-like; protein	-4.88246	yes	down
Zm00001d011133	Putative WRKY DNA-binding domain superfamily protein	-4.43383	yes	down
Zm00001d043168	MAR-binding filament-like protein 1-1 isoform 2	-1.06493	yes	down
Zm00001d015477	Protein ECERIFERUM 3	2.16339	yes	up
Zm00001d044970	Probable tyrosine-protein phosphatase	-3.01008	yes	down
Zm00001d048669	Beta-xylosidase	1.28415	yes	up
Zm00001d047799	Heat shock 70 kDa protein 5	4.6253	yes	up
Zm00001d048313	NAD(P)-linked oxidoreductase superfamily protein	-3.64587	yes	down
Zm00001d024379	Xyloglucan endotransglucosylase/hydrolase protein 2	2.05528	yes	up
Zm00001d045042	Sucrose synthase 1	3.64248	yes	up
Zm00001d030127	Plastidal glycolate/glycerate translocator 1 chloroplastic	-1.07885	yes	down
Zm00001d019163	Stachyose synthase	3.85641	yes	up
Zm00001d011080	Protease inhibitor%3B Proteinase inhibitor	1.39283	yes	up
Zm00001d042727	Fructose-16-bisphosphatase cytosolic	-1.90076	yes	down
Zm00001d052242	ATP synthase subunit delta chloroplastic	-1.75931	yes	down
Zm00001d028295	Protein LOW PSII ACCUMULATION 3 chloroplastic	-2.88853	yes	down
Zm00001d037779	tonoplast intrinsic protein4	-2.76723	yes	down
Zm00001d042695	Serine/threonine-protein kinase SRK2A	2.12793	yes	up
Zm00001d048877	Probable LRR receptor-like serine/threonine-protein kinase	-2.27987	yes	down
Zm00001d011760	DNAJ heat shock N-terminal domain-containing protein	-1.55308	yes	down
Zm00001d051908	OSIGBa0147B06.5 protein	1.00445	yes	up
Zm00001d030348	Alcohol dehydrogenase-like 3	2.48906	yes	up
Zm00001d025588	pectin methylesterase 1	1.55473	yes	up
Zm00001d015406	Succinate-semialdehyde dehydrogenase mitochondrial	3.38599	yes	up
Zm00001d035859	plastocyanin homolog1	-1.62977	yes	down
Zm00001d044443	ABC transporter G family member 40	-4.8825	yes	down
Zm00001d018090	annexin2	2.81837	yes	up
Zm00001d002333	Potassium transporter 10	-3.55563	yes	down
Zm00001d018081	AP2 domain-containing protein	-4.13676	yes	down
Zm00001d019057	-	-2.51072	yes	down
Zm00001d024314	Putative cinnamyl-alcohol dehydrogenase family protein	2.96534	yes	up
Zm00001d042812	Tetratricopeptide repeat (TPR)-like superfamily protein	-2.97739	yes	down
Zm00001d037681	Vegetative storage protein 2	3.09944	yes	up
Zm00001d015569	Vacuolar H+-translocating inorganic pyrophosphatase	-1.70341	yes	down
Zm00001d011642	Phosphoethanolamine N-methyltransferase 3	1.34153	yes	up
Zm00001d015929	GTP-binding protein TypA	-1.03717	yes	down
Zm00001d008727	phospholipase D2	1.8212	yes	up
Zm00001d018901	protein containing PDZ domain a K-box domain and a TPR region	-1.02284	yes	down
Zm00001d015515	Probable WRKY transcription factor 40	-2.2809	yes	down
Zm00001d028574	Protein phosphatase 2C 37	4.20915	yes	up
Zm00001d029708	glutathione transferase30	-3.6048	yes	down
Zm00001d028562	Fructose-1%2C6-bisphosphatase	-1.44746	yes	down
Zm00001d048998	Chlorophyll a-b binding protein CP26 chloroplastic	-2.20125	yes	down
Zm00001d022460	pectinesterase	1.83255	yes	up
Zm00001d049995	Nitrate reductase	-1.08775	yes	down
Zm00001d051088	Putative leucine-rich repeat receptor-like protein kinase family protein	-5.36877	yes	down
Zm00001d034543	Photosystem I reaction center subunit II-1 chloroplastic	-1.68214	yes	down
Zm00001d051085	Putative leucine-rich repeat receptor-like protein kinase family protein	-4.80701	yes	down
Zm00001d029744	flavone synthase typeI1	-2.72471	yes	down
Zm00001d028471	phosphoenolpyruvate carboxykinase1	-1.4137	yes	down
Zm00001d040764	Cytochrome P450 709B2	-2.70388	yes	down
Zm00001d013795	Peroxisomal membrane 22 kDa (Mpv17/PMP22) family protein	-2.33837	yes	down
Zm00001d037610	-	3.43457	yes	up
Zm00001d018197	Soluble inorganic pyrophosphatase 6 chloroplastic	-1.22624	yes	down
Zm00001d047789	ATP synthase B chain	-2.15693	yes	down
Zm00001d005465	pectin methylesterase	-1.14588	yes	down
Zm00001d003861	Potassium high-affinity transporter	-3.07139	yes	down
Zm00001d036340	photosystem II1	-2.41615	yes	down
Zm00001d052200	F-box protein FBW2	-2.67609	yes	down
Zm00001d003552	RmlC-like cupins superfamily protein	-1.66353	yes	down
Zm00001d011183	thiamine biosynthesis1	-3.05583	yes	down
Zm00001d015976	Probable lactoylglutathione lyase chloroplastic	-2.427	yes	down
Zm00001d012159	Beta-glucosidase 42	2.61143	yes	up
Zm00001d034978	Farnesylated protein 2	5.70431	yes	up
Zm00001d032238	Putative 1-phosphatidylinositol-3-phosphate 5-kinase FAB1C	-2.76984	yes	down
Zm00001d017092	Elongation factor Tu	-1.34728	yes	down
Zm00001d039081	CTP synthase family protein	3.47451	yes	up
Zm00001d033985	-	-1.34042	yes	down
Zm00001d012391	Delta 1-pyrroline-5-carboxylate synthetase isoform 1%3B Delta 1-pyrroline-5-carboxylate synthetase isoform 2	3.01243	yes	up
Zm00001d033981	ATP sulfurylase1	1.77922	yes	up
Zm00001d014947	Beta-fructofuranosidase 1%3B Invertase	3.67864	yes	up
Zm00001d006663	light harvesting complex A1	-1.12483	yes	down
Zm00001d039142	Solanesyl diphosphate synthase 2 chloroplastic	-2.27715	yes	down
Zm00001d015934	pectinesterase-2	1.10025	yes	up
Zm00001d002822	Elongation factor G chloroplastic	-1.25476	yes	down
Zm00001d021318	DNA-(apurinic or apyrimidinic site) lyase 2	1.34856	yes	up
Zm00001d016588	Glycerophosphodiester phosphodiesterase GDPD2	-2.4894	yes	down
Zm00001d014744	Uncharacterised protein family (UPF0114)	1.00092	yes	up
Zm00001d033872	Peptidase%2C M50 family	1.54531	yes	up
Zm00001d012420	Heat shock 70 kDa protein	1.36005	yes	up
Zm00001d016991	-	-2.11951	yes	down
Zm00001d004342	Natterin-4	4.07081	yes	up
Zm00001d039258	Triose phosphate/phosphate translocator TPT chloroplastic	-1.99245	yes	down
Zm00001d004344	Natterin-4	1.94388	yes	up
Zm00001d004346	Natterin-4	1.94821	yes	up
Zm00001d047989	Erythronate-4-phosphate dehydrogenase family protein	2.07204	yes	up
Zm00001d009800	Protein apaG	-1.76589	yes	down
Zm00001d033018	Glyceraldehyde-3-phosphate dehydrogenase-like family protein	-2.78281	yes	down
Zm00001d004348	Natterin-4	4.15138	yes	up
Zm00001d039283	Plasma membrane-associated cation-binding protein 1	1.95521	yes	up
Zm00001d002842	Remorin family protein	1.86796	yes	up
Zm00001d016561	chaperone protein dnaJ-related	-2.01625	yes	down
Zm00001d002799	Homeobox-leucine zipper protein ATHB-12	3.32804	yes	up
Zm00001d034283	Photosystem I reaction center subunit III	-1.47342	yes	down
Zm00001d009589	Chlorophyll a-b binding protein M9%2C chloroplastic	-1.4827	yes	down
Zm00001d042050	Protein RETICULATA-RELATED 4 chloroplastic	-2.2707	yes	down
Zm00001d021653	Glucose-6-phosphate/phosphate translocator 2	-3.84668	yes	down
Zm00001d042049	Ferredoxin	-1.29603	yes	down
Zm00001d034217	Lectin-like receptor kinase 7	-3.60842	yes	down
Zm00001d047418	Cytochrome P450 709B2	3.83552	yes	up
Zm00001d048515	Stress responsive alpha-beta barrel domain protein	-2.18426	yes	down
Zm00001d034179	Plastoquinol-plastocyanin reductase	-1.67853	yes	down
Zm00001d032536	Calcium uniporter protein 4 mitochondrial	1.86434	yes	up
Zm00001d007378	UDP-glycosyltransferase 73D1	-3.24397	yes	down
Zm00001d021620	ATP synthase chloroplast subunit2	-1.54741	yes	down
Zm00001d043613	CHY-type/CTCHY-type/RING-type Zinc finger protein	1.1215	yes	up
Zm00001d020556	WAT1-related protein	-5.04631	yes	down
Zm00001d039040	Light harvesting complex mesophyll7	-1.02612	yes	down
Zm00001d021596	adenosine 5'-phosphosulfate reductase-like1	-1.54868	yes	down
Zm00001d009631	CTP synthase family protein	3.30725	yes	up
Zm00001d043653	Type I inositol polyphosphate 5-phosphatase 1	-2.17685	yes	down
Zm00001d048680	Protein MID1-COMPLEMENTING ACTIVITY 1	-1.87221	yes	down
Zm00001d010240	alpha/beta-Hydrolases superfamily protein	-1.75296	yes	down
Zm00001d039065	G-box binding factor	2.51294	yes	up
Zm00001d042026	Chlorophyllide a oxygenase chloroplastic	-1.66641	yes	down
Zm00001d048635	Disease resistance protein RPM1	-2.91005	yes	down
Zm00001d034298	Transcription factor PIF4	-2.44616	yes	down
Zm00001d039301	Vegetative storage protein PNI288	-2.66007	yes	down
Zm00001d010056	proline responding1	2.51269	yes	up
Zm00001d039647	Boron transporter-like protein 2	-3.03632	yes	down
Zm00001d033231	Expansin-B4	4.53765	yes	up
Zm00001d026018	calcium dependent protein kinase4	-3.85066	yes	down
Zm00001d005818	Aldehyde dehydrogenase family 7 member B4	2.23897	yes	up
Zm00001d041824	Tat pathway signal sequence family protein	-1.30496	yes	down
Zm00001d012675	Glutathione S-transferase 1	-2.13457	yes	down
Zm00001d012591	Probable nucleoredoxin 1	3.27837	yes	up
Zm00001d039674	Phosphoenolpyruvate/phosphate translocator 2 chloroplastic	-2.72392	yes	down
Zm00001d039685	Probable galactinol--sucrose galactosyltransferase 5	1.3894	yes	up
Zm00001d039859	Metallothionein-like protein type 2	2.73742	yes	up
Zm00001d033273	Organic cation/carnitine transporter 7	1.23223	yes	up
Zm00001d009877	Protein plastid transcriptionally active 16 chloroplastic	-1.18532	yes	down
Zm00001d009883	40S ribosomal protein S4-3	-1.20325	yes	down
Zm00001d033483	dehydrin13	1.74235	yes	up
Zm00001d009939	Probable WRKY transcription factor 50	-4.81569	yes	down
Zm00001d026282	Bifunctional inhibitor/lipid-transfer protein/seed storage 2S albumin superfamily protein	-2.30895	yes	down
Zm00001d046919	Chloride channel protein CLC-b	1.65971	yes	up
Zm00001d043912	Adenine nucleotide alpha hydrolases-like superfamily protein	4.44243	yes	up
Zm00001d041804	thioredoxin M2	-2.35113	yes	down
Zm00001d016720	Serine decarboxylase	2.45808	yes	up
Zm00001d052595	Ribulose bisphosphate carboxylase small chain%2C chloroplastic	-1.55409	yes	down
Zm00001d006738	Cytoplasmic protein of eukaryotic origin (38.3 kD)	-2.6282	yes	down
Zm00001d009929	Beta-propeller domain of methanol dehydrogenase type%3B Beta-propeller domains of methanol dehydrogenase type	-1.38265	yes	down
Zm00001d041819	photosystem I N subunit1	-1.70985	yes	down
Zm00001d033543	Integral membrane HPP family protein	-1.92794	yes	down
Zm00001d026405	Glutamyl-tRNA reductase	-1.16193	yes	down
Zm00001d025977	Metal-nicotianamine transporter YSL2	-2.18062	yes	down
Zm00001d051567	alpha/beta-Hydrolases superfamily protein	-1.12791	yes	down
Zm00001d049377	General transcription factor 2-related zinc finger protein	-4.06696	yes	down
Zm00001d050868	somatic embryogenesis receptor-like kinase3	-1.45616	yes	down
Zm00001d021169	Ankyrin repeat family protein	-1.86389	yes	down
Zm00001d020852	Cellulose synthase-like protein E1	-2.18121	yes	down
Zm00001d045620	Plastocyanin major isoform chloroplastic	-2.11124	yes	down
Zm00001d020877	Photosystem I reaction center subunit V chloroplastic	-1.64815	yes	down
Zm00001d051556	nine-cis-epoxycarotenoid dioxygenase6	-1.07481	yes	down
Zm00001d026603	Magnesium-chelatase subunit ChlH chloroplastic	-1.2133	yes	down
Zm00001d045621	BTB/POZ domain-containing protein	-1.69959	yes	down
Zm00001d016855	Chloride channel	1.79676	yes	up
Zm00001d050347	-	2.46618	yes	up
Zm00001d025903	Endosomal targeting BRO1-like domain-containing protein	1.58319	yes	up
Zm00001d012527	NAC domain-containing protein 2	-3.82798	yes	down
Zm00001d039492	myb-like transcription factor family protein	2.00343	yes	up
Zm00001d033594	Myelin-associated oligodendrocyte basic protein isoform 1	-1.58448	yes	down
Zm00001d025923	(+)-neomenthol dehydrogenase	-2.37623	yes	down
Zm00001d033132	photosystem II light harvesting complex gene 2.1	-1.84784	yes	down
Zm00001d047436	AAA-ATPase ASD mitochondrial	-3.47089	yes	down
Zm00001d026490	proton-exporting ATPase4	-1.74563	yes	down
Zm00001d016826	proline-rich family protein	-1.18749	yes	down
Zm00001d033136	light harvesting chlorophyll binding protein9	-1.85057	yes	down
Zm00001d051420	dehydrin3	6.46836	yes	up
Zm00001d012561	Cystatin2%3B Cysteine proteinase inhibitor%3B Putative cystatin	3.94148	yes	up
Zm00001d004452	OSIGBa0147B06.5 protein	-3.55243	yes	down
Zm00001d007424	Long chain base biosynthesis protein 1	-1.36284	yes	down
Zm00001d038946	Electron carrier/ electron transporter/ iron ion binding protein	-1.43951	yes	down
Zm00001d021370	Protein CURVATURE THYLAKOID 1B chloroplastic	-2.39657	yes	down
Zm00001d025509	RmlC-like cupins superfamily protein	-1.23727	yes	down
Zm00001d032422	Dormancy-associated protein 1	2.67225	yes	up
Zm00001d044130	50S ribosomal protein L31	-1.3463	yes	down
Zm00001d020434	NAD(P)H-quinone oxidoreductase subunit L chloroplastic	-1.28794	yes	down
Zm00001d006588	Protein THYLAKOID FORMATION 1 chloroplastic	-1.54867	yes	down
Zm00001d044146	cytochrome P450 family 72 subfamily A polypeptide 8	-3.75455	yes	down
Zm00001d007858	Pyridoxal reductase chloroplastic	-1.41649	yes	down
Zm00001d002680	OSJNBa0084K11.8 protein	-1.66901	yes	down
Zm00001d007865	CSC1-like protein ERD4	1.62295	yes	up
Zm00001d048705	benzoxazinone synthesis5	1.00478	yes	up
Zm00001d005920	carbonic anhydrase4	1.70185	yes	up
Zm00001d048702	benzoxazinone synthesis3	2.46583	yes	up
Zm00001d021784	Chlorophyll a-b binding protein of LHCII type III	-1.31317	yes	down
Zm00001d010321	pyruvate orthophosphate dikinase2	-4.55035	yes	down
Zm00001d052827	Salicylate/benzoate carboxyl methyltransferase	-2.1339	yes	down
Zm00001d007857	Oxygen-evolving enhancer protein 2-1 chloroplastic	-1.00337	yes	down
Zm00001d048710	benzoxazinone synthesis2	4.66172	yes	up
Zm00001d006587	Chlorophyll a-b binding protein CP29.1 chloroplastic	-2.0479	yes	down
Zm00001d054044	Catalase isozyme 3	-1.61265	yes	down
Zm00001d021763	photosystem II subunit29	-1.72005	yes	down
Zm00001d046786	Photosystem I chlorophyll a/b-binding protein 3-1 chloroplastic	-1.38825	yes	down
Zm00001d007341	HVA22-like protein e	3.05621	yes	up
Zm00001d002690	plasma membrane intrinsic protein1	1.00584	yes	up
Zm00001d038846	Protein phosphatase 2C 16	1.99833	yes	up
Zm00001d020414	Putative 1-phosphatidylinositol-3-phosphate 5-kinase FAB1C	-2.56337	yes	down
Zm00001d012287	-	-1.75657	yes	down
Zm00001d049387	photosystem II3	-1.45428	yes	down
Zm00001d038843	Putative WRKY DNA-binding domain superfamily protein	-4.15944	yes	down
Zm00001d049242	-	-3.50796	yes	down
Zm00001d014564	Oxygen-evolving enhancer protein 1-1 chloroplastic	-1.11134	yes	down
Zm00001d013568	Glycine-rich RNA-binding%2C abscisic acid-inducible protein	1.17392	yes	up
Zm00001d018633	Pyridoxal 5'-phosphate synthase-like subunit PDX1.2	-2.06686	yes	down
Zm00001d012313	Carbohydrate-binding-like fold	3.36965	yes	up
Zm00001d035443	Putative acetylornithine/succinylornithine aminotransferase family protein	-1.88772	yes	down
Zm00001d033666	Probable plastid-lipid-associated protein 4 chloroplastic	-1.61448	yes	down
Zm00001d028630	Heat shock cognate 70 kDa protein 2	-1.02633	yes	down
Zm00001d053981	Probable pyridoxal 5'-phosphate synthase subunit PDX2	-1.8716	yes	down
Zm00001d020315	-	2.44677	yes	up
Zm00001d008488	Cysteine-rich receptor-like protein kinase 37	-2.27677	yes	down
Zm00001d052589	Replication protein-like	-3.76929	yes	down
Zm00001d046945	Vacuolar sorting receptor 7	-2.02411	yes	down
Zm00001d033746	phosphoglucomutase1	-1.60616	yes	down
Zm00001d003086	Pyridoxal reductase chloroplastic	-2.56211	yes	down
Zm00001d021788	Elongation factor 1-alpha	-1.37884	yes	down
Zm00001d024083	-	-3.22613	yes	down
Zm00001d012338	Coronatine-insensitive protein 1	2.13845	yes	up
Zm00001d051584	Ethylene response protein	2.75219	yes	up
Zm00001d038209	Protein root UVB sensitive 6	-1.2401	yes	down
Zm00001d008816	ATP-dependent 6-phosphofructokinase 4 chloroplastic	-1.46752	yes	down
Zm00001d036098	Putative DUF26-domain receptor-like protein kinase family protein	-3.26968	yes	down
Zm00001d038165	Putative GID1-like gibberellin receptor	2.02792	yes	up
Zm00001d043418	La-related protein 6A	-1.18593	yes	down
Zm00001d005748	CIPK-like protein 1	2.16617	yes	up
Zm00001d021177	-	-2.84029	yes	down
Zm00001d046961	VQ motif family protein	-3.74852	yes	down
Zm00001d044686	Non-specific lipid-transfer protein	2.16146	yes	up
Zm00001d004006	SNF1-related protein kinase regulatory subunit gamma-1	2.16834	yes	up
Zm00001d004125	acetyl-CoA carboxylase2	1.04777	yes	up
Zm00001d024037	Beta-glucosidase2	3.62506	yes	up
Zm00001d038181	Protein NRT1/ PTR FAMILY 3.1	1.466	yes	up
Zm00001d036364	NAC domain containing protein 36	-4.3931	yes	down
Zm00001d005996	Photosystem I reaction center subunit V	-1.50179	yes	down
Zm00001d038841	putative aldehyde dehydrogenase MIS1	2.49582	yes	up
Zm00001d023267	-	-1.50381	yes	down
Zm00001d009243	ABC transporter C family member 4	-1.15918	yes	down
Zm00001d008733	ABC transporter C family member 3	-1.5588	yes	down
Zm00001d025055	protein phosphatase homolog11	3.16689	yes	up
Zm00001d031636	Lipid transfer protein	2.45442	yes	up
Zm00001d014616	transducin family protein / WD-40 repeat family protein	-3.06523	yes	down
Zm00001d006833	Glyceraldehyde-3-phosphate dehydrogenase A	-2.30328	yes	down
Zm00001d021295	DNA photolyases;DNA photolyases	-1.2813	yes	down
Zm00001d014778	-	-3.09054	yes	down
Zm00001d034828	Nucleic acid-binding proteins superfamily	-1.01181	yes	down
Zm00001d005973	Serine carboxypeptidase-like 40	-1.63963	yes	down
Zm00001d007517	Subtilisin-like serine endopeptidase family protein	-3.61355	yes	down
Zm00001d013191	Cytochrome b6-f complex subunit 7	-1.4921	yes	down
Zm00001d025892	ATPase	-1.47185	yes	down
Zm00001d029101	-	-6.87649	yes	down
Zm00001d029654	trehalase1	2.03471	yes	up
Zm00001d048802	Glycine-rich domain-containing protein 1	-1.34754	yes	down
Zm00001d025887	Probable metal-nicotianamine transporter YSL7	-2.23436	yes	down
Zm00001d051103	Eukaryotic translation initiation factor 3 subunit E	-3.3528	yes	down
Zm00001d028282	Cytochrome P450 CYP74A19	2.9777	yes	up
Zm00001d012973	Metal ion binding protein	-3.20392	yes	down
Zm00001d017597	SPX domain-containing membrane protein	-2.09945	yes	down
Zm00001d033061	Protein DETOXIFICATION 40	-2.13473	yes	down
Zm00001d038036	ribonuclease P family protein	-3.3791	yes	down
Zm00001d052653	respiratory burst oxidase-like protein D	1.77777	yes	up
Zm00001d008529	Endonuclease 2	1.21393	yes	up
Zm00001d014317	-	-1.78445	yes	down
Zm00001d048950	Hevein-like preproprotein	-2.93803	yes	down
Zm00001d047207	Copper-transporting ATPase PAA1	-2.30539	yes	down
Zm00001d001857	light harvesting complex photosystem II subunit 6	-1.35265	yes	down
Zm00001d012660	Regulatory protein NPR1	-1.56344	yes	down
Zm00001d021334	Thioredoxin-like protein CDSP32 chloroplastic	-1.76237	yes	down
Zm00001d019976	phosphoglucosamine mutase family protein	-1.67857	yes	down
Zm00001d039366	Protein trichome birefringence-like 39	-3.07563	yes	down
Zm00001d017212	LRR receptor-like serine/threonine-protein kinase EFR	-2.30659	yes	down
Zm00001d003530	Serine carboxypeptidase-like 19	-4.2261	yes	down
Zm00001d044327	Cytokinin riboside 5'-monophosphate phosphoribohydrolase LOG7	-1.29307	yes	down
Zm00001d039118	Putative MYB DNA-binding domain superfamily protein%3B RADIALIS	-2.13562	yes	down
Zm00001d018069	ATP synthase chloroplast subunit1	-1.4277	yes	down
Zm00001d030762	-	-1.18891	yes	down
Zm00001d035628	BRI1-KD interacting protein 130	-1.35491	yes	down
Zm00001d000060	NAD(P)-linked oxidoreductase superfamily protein	-1.59855	yes	down
Zm00001d046628	-	-1.6044	yes	down
Zm00001d044310	-	-1.18664	yes	down
Zm00001d032084	Chaperone DnaJ-domain superfamily protein	-2.74978	yes	down
Zm00001d012212	gibberellin 20-oxidase5	-3.79673	yes	down
Zm00001d042438	Proline transporter 2	-3.64662	yes	down
Zm00001d012394	phytoene synthase2	-1.8779	yes	down
Zm00001d027667	citrate transporter1	1.07468	yes	up
Zm00001d024853	1-aminocyclopropane-1-carboxylate oxidase15	-1.87094	yes	down
Zm00001d005951	Homeobox-leucine zipper protein ATHB-6	-2.58956	yes	down
Zm00001d033624	lipoxygenase4	-2.55827	yes	down
Zm00001d039328	hAT transposon superfamily	1.36103	yes	up
Zm00001d008911	sodium/calcium exchanger family protein / calcium-binding EF hand family protein	1.38884	yes	up
Zm00001d038199	MLO-like protein 1	-1.997	yes	down
Zm00001d032423	dormancy associated1	2.28583	yes	up
Zm00001d043988	chitinase chem5	1.52644	yes	up
Zm00001d029932	Protein NRT1/ PTR FAMILY 6.3	-3.08514	yes	down
Zm00001d020496	CBL-interacting serine/threonine-protein kinase 5	2.58084	yes	up
Zm00001d004413	Cysteine synthase	2.14853	yes	up
Zm00001d050375	14-3-3-like protein	1.11599	yes	up
Zm00001d020642	Serine carboxypeptidase-like 49	1.60062	yes	up
Zm00001d034447	Basic leucine zipper 25	-2.39013	yes	down
Zm00001d044465	GDSL esterase/lipase	-2.46714	yes	down
Zm00001d016691	Copper transport protein CCH	-1.69846	yes	down
Zm00001d034723	Mannan endo-14-beta-mannosidase 7	6.03639	yes	up
Zm00001d013669	Chaperone protein dnaJ 3	1.02696	yes	up
Zm00001d026586	Lysine-specific histone demethylase 1	-2.69271	yes	down
Zm00001d030382	ARM repeat superfamily protein	-2.38478	yes	down
Zm00001d039786	-	1.2286	yes	up
Zm00001d046554	Copine-1%3B Copine-1 isoform 1%3B Copine-1 isoform 2	-2.22193	yes	down
Zm00001d002181	G-type lectin S-receptor-like serine/threonine-protein kinase B120	-2.39334	yes	down
Zm00001d023779	3-hydroxyisobutyryl-CoA hydrolase 1	6.5373	yes	up
Zm00001d019672	Type I inositol polyphosphate 5-phosphatase 2	-2.15471	yes	down
Zm00001d044301	Protein phosphatase 2C ABI2	2.03607	yes	up
Zm00001d033924	-	-3.56831	yes	down
Zm00001d028742	fatty acid desaturase8	-2.66371	yes	down
Zm00001d024560	RING/U-box superfamily protein	-3.54644	yes	down
Zm00001d042620	NAD(P)H-quinone oxidoreductase subunit N chloroplastic	-1.32656	yes	down
Zm00001d046767	Zinc finger protein1	1.09194	yes	up
Zm00001d012488	Major facilitator superfamily protein	-1.96935	yes	down
Zm00001d023843	Calmodulin-binding protein 60 G	-5.19125	yes	down
Zm00001d027481	-	-2.65193	yes	down
Zm00001d031253	dicarboxylic acid transporter2	-1.36546	yes	down
Zm00001d047253	sucrose synthase1	-1.3029	yes	down
Zm00001d024713	RNA binding (RRM/RBD/RNP motifs) family protein	-2.66982	yes	down
Zm00001d017288	Aquaporin PIP2-4	2.92398	yes	up
Zm00001d008379	cysteine synthase 1	1.28264	yes	up
Zm00001d035606	-	-4.63527	yes	down
Zm00001d051529	Putative AMP-dependent synthetase and ligase superfamily protein	-2.7005	yes	down
Zm00001d018390	RING/U-box superfamily protein	-3.15265	yes	down
Zm00001d049409	aconitase1	1.1423	yes	up
Zm00001d031213	LigA	-1.74129	yes	down
Zm00001d010715	Photosystem II reaction center W protein chloroplastic	-1.49741	yes	down
Zm00001d002052	Probable isoaspartyl peptidase/L-asparaginase 2	-1.42292	yes	down
Zm00001d015091	Bax inhibitor 1	-2.85243	yes	down
Zm00001d032897	Core-2/I-branching beta-16-N-acetylglucosaminyltransferase family protein	3.33859	yes	up
Zm00001d042922	Probable mediator of RNA polymerase II transcription subunit 37c	1.86829	yes	up
Zm00001d033925	cystathionine beta synthase domain protein1	2.03559	yes	up
Zm00001d028949	CBL-interacting protein kinase%3B CIPK-like protein 1	-1.10571	yes	down
Zm00001d025665	Probable amino acid permease 7	1.64177	yes	up
Zm00001d022134	Elongation factor 1-beta	1.15243	yes	up
Zm00001d011131	Protein phosphatase 2C 16	2.2754	yes	up
Zm00001d051785	Protein CURVATURE THYLAKOID 1A chloroplastic	-1.10633	yes	down
Zm00001d040235	Cysteine synthasemitochondrial	-1.05865	yes	up
Zm00001d042084	Villin-2	2.08214	yes	up
Zm00001d049554	Putative glycerol-3-phosphate transporter 1	-1.41009	yes	down
Zm00001d008498	alanine-tRNA ligases;nucleic acid binding;ligases forming aminoacyl-tRNA and related compounds;nucleotide binding;ATP binding	-2.62709	yes	down
Zm00001d014530	Phenolic glucoside malonyltransferase 1	-3.40877	yes	down
Zm00001d032220	-	-1.65067	yes	down
Zm00001d015806	-	-2.72729	yes	down
Zm00001d047345	Expressed protein; protein	-1.40328	yes	down
Zm00001d011013	Calcium pump1	-1.89263	yes	down
Zm00001d021515	Photosynthetic NDH subunit of subcomplex B 3 chloroplastic	-1.46947	yes	down
Zm00001d021839	Remorin family protein	-1.88303	yes	down
Zm00001d045139	vacuolar proton pump homolog1	2.91278	yes	up
Zm00001d017920	Homeobox-leucine zipper protein HAT5	-1.01881	yes	down
Zm00001d013141	Actin-depolymerizing factor 6	-1.1356	yes	down
Zm00001d039963	Protein SAR DEFICIENT 1	-3.52893	yes	down
Zm00001d036318	ATP binding protein	3.68864	yes	up
Zm00001d000719	-	2.65389	yes	up
Zm00001d032923	Heat stress transcription factor A-6b	1.66042	yes	up
Zm00001d037858	Protein kinase superfamily protein	-1.09396	yes	down
Zm00001d033150	-	-1.29058	yes	down
Zm00001d046112	Spermidine synthase	3.14006	yes	up
Zm00001d038576	Calcium-transporting ATPase 4 plasma membrane-type	-1.82326	yes	down
Zm00001d032495	Plant invertase/pectin methylesterase inhibitor superfamily protein	-5.3059	yes	down
Zm00001d009967	UDP-sulfoquinovose synthase chloroplastic	-1.0718	yes	down
Zm00001d035595	dehydroascorbate reductase like3	2.87326	yes	up
Zm00001d020332	Ubiquitin-protein ligase	3.26445	yes	up
Zm00001d039670	phospholipase D1	1.83398	yes	up
Zm00001d010702	-	-1.61018	yes	down
Zm00001d026437	alpha/beta-Hydrolases superfamily protein	-1.16157	yes	down
Zm00001d038522	Putative leucine-rich repeat receptor-like protein kinase family protein	-4.19602	yes	down
Zm00001d024471	-	1.7551	yes	up
Zm00001d020471	-	5.60984	yes	up
Zm00001d053916	S-(+)-linalool synthase chloroplastic	-2.64058	yes	down
Zm00001d027757	Heat stress transcription factor A-6b	-1.44891	yes	down
Zm00001d034489	Major facilitator superfamily protein	-1.82278	yes	down
Zm00001d037057	Transmembrane amino acid transporter family protein	3.59929	yes	up
Zm00001d021598	Glucan endo-1%2C3-beta-glucosidase 3	-1.26827	yes	down
Zm00001d032295	DRE-binding protein 1	1.53431	yes	up
Zm00001d033038	Stress enhanced protein 1 chloroplastic	-1.21852	yes	down
Zm00001d017330	ATP-dependent Clp protease proteolytic subunit	-1.14163	yes	down
Zm00001d019518	Photosystem I reaction center subunit IV A	-1.86822	yes	down
Zm00001d012005	Putative histidine kinase family protein	1.42767	yes	up
Zm00001d027879	Os03g0176600 protein	-1.97053	yes	down
Zm00001d009497	CDP-diacylglycerol--serine O-phosphatidyltransferase 1	3.17802	yes	up
Zm00001d038625	sulfite reductase1	0.867548	yes	up
Zm00001d001859	Vacuolar protein sorting-associated protein 41 homolog	1.75769	yes	up
Zm00001d004248	UDP-glycosyltransferase 85A7	3.09316	yes	up
Zm00001d045298	Lipase-like	-1.92516	yes	down
Zm00001d028230	Sugar transport protein 13	-1.35336	yes	down
Zm00001d048569	Zinc finger CCCH domain-containing protein 18	-1.89578	yes	down
Zm00001d007394	Rubredoxin-like superfamily protein	-1.46213	yes	down
Zm00001d018803	Probable inositol transporter 2	1.97819	yes	up
Zm00001d012353	30S ribosomal protein S17 chloroplastic	-1.6524	yes	down
Zm00001d010380	Zinc finger CCCH domain-containing protein 23	4.06692	yes	up
Zm00001d039575	1-aminocyclopropane-1-carboxylate oxidase	2.25399	yes	up
Zm00001d016083	-	3.086	yes	up
Zm00001d053202	cytochrome P450 family 78 subfamily A polypeptide 8	2.22349	yes	up
Zm00001d015100	Calcium-dependent protein kinase 28	-1.99994	yes	down
Zm00001d037099	Phosphoinositide phosphatase SAC2	1.48811	yes	up
Zm00001d002024	sulfite reductase	1.65287	yes	up
Zm00001d039914	Metallothionein-like protein type 2	2.67952	yes	up
Zm00001d007901	Cylicin-1	2.08622	yes	up
Zm00001d053084	Terpenoid synthases superfamily protein	-1.57535	yes	down
Zm00001d042289	Rieske domain containing protein	-1.03123	yes	down
Zm00001d016736	2-Cys peroxiredoxin BAS1 chloroplastic	-1.20177	yes	down
Zm00001d016963	Bifunctional riboflavin biosynthesis protein RIBA 1 chloroplastic	-1.58471	yes	down
Zm00001d053342	DUF3119 family protein	-1.25776	yes	down
Zm00001d002451	Hydrogen peroxide-induced 1	1.63468	yes	up
Zm00001d033369	Gibberellin-regulated protein 1	4.60022	yes	up
Zm00001d024843	1-aminocyclopropane-1-carboxylate oxidase15	-2.36748	yes	down
Zm00001d019335	ARM repeat superfamily protein	-1.26486	yes	down
Zm00001d009814	Putative leucine-rich repeat receptor-like protein kinase family protein	-4.705	yes	down
Zm00001d038491	Acetyltransferase NSI	1.04396	yes	up
Zm00001d045210	Dirigent	-6.00158	yes	down
Zm00001d051053	-	-2.4726	yes	down
Zm00001d039667	Thiol-disulphide oxidoreductase DCC	-1.2813	yes	down
Zm00001d020497	CBL-interacting serine/threonine-protein kinase 6	1.55759	yes	up
Zm00001d016100	Rhodanese-like domain-containing protein 4 chloroplastic	-1.19637	yes	down
Zm00001d017770	Soluble inorganic pyrophosphatase 2	-1.77856	yes	down
Zm00001d014463	early nodulin-like protein 9	2.04118	yes	up
Zm00001d008457	PR5-like receptor kinase	-2.74662	yes	down
Zm00001d012401	protein phosphatase homolog4	1.77153	yes	up
Zm00001d023587	DNA-directed RNA polymerases II IV and V subunit 10	-2.24626	yes	down
Zm00001d022437	Probable WRKY transcription factor 30	-3.98472	yes	down
Zm00001d042948	Protein binding protein	-3.14722	yes	down
Zm00001d035003	ferredoxin2	-1.37557	yes	down
Zm00001d031634	Major facilitator superfamily protein	1.83346	yes	up
Zm00001d000126	OSJNBb0118P14.9 protein; Os04g0403901 protein	5.23917	yes	up
Zm00001d043845	Glutamate synthase 1 [NADH] chloroplastic	1.20098	yes	up
Zm00001d024262	-	-3.21685	yes	down
Zm00001d011624	alpha/beta-Hydrolases superfamily protein	1.9278	yes	up
Zm00001d009858	Trans-cinnamate 4-monooxygenase	1.5661	yes	up
Zm00001d051545	Probable GTP diphosphokinase RSH2 chloroplastic	-1.01719	yes	down
GRMZM2G086489	sulfite reductase	-1.22872	yes	up
Zm00001d036965	Zinc transporter 4	1.0404	yes	up
Zm00001d028686	Receptor-like protein kinase HERK 1	-1.98466	yes	down
Zm00001d038047	Heavy metal transport/detoxification superfamily protein	-1.16719	yes	down
Zm00001d008458	Cysteine-rich receptor-like protein kinase 37	-2.35603	yes	down
Zm00001d020133	-	3.36231	yes	up
Zm00001d013033	Chaperonin-like RbcX protein	-1.22517	yes	down
Zm00001d042880	regulator of chromosome condensation1	2.0976	yes	up
Zm00001d034705	Putative uncharacterized protein [Source:UniProtKB/TrEMBL;Acc:B4FS10]	-3.01236	yes	down
Zm00001d042886	protein phosphatase homolog3	1.59077	yes	up
Zm00001d042216	Glutathione transferase III(b)	1.97853	yes	up
Zm00001d013997	Cysteine-rich receptor-like protein kinase 2	-3.0362	yes	down
Zm00001d017178	-	-1.58351	yes	down
Zm00001d006499	Condensin-2 complex subunit H2	3.16528	yes	up
Zm00001d035405	-	-3.22778	yes	down
Zm00001d039624	Auxin-responsive protein IAA15	1.53513	yes	up
Zm00001d007167	CBL-interacting serine/threonine-protein kinase 15	3.09429	yes	up
Zm00001d047893	phosphoenolpyruvate carboxykinase homolog2	-2.34834	yes	down
Zm00001d038460	Putative aminotransferase class III superfamily protein	4.54274	yes	up
Zm00001d000183	monosaccharide transporter4	-2.31046	yes	down
Zm00001d005051	Root phototropism protein 2	-1.45518	yes	down
Zm00001d012748	trehalose-6-phosphate synthase15	-1.55441	yes	down
Zm00001d035657	Putative E3 ubiquitin-protein ligase XBAT31	-1.33895	yes	down
Zm00001d010870	glutathione S-transferase GST 15	1.5806	yes	up
Zm00001d008625	Inner membrane protein ALBINO3 chloroplastic	-1.18259	yes	down
Zm00001d039714	Pentatricopeptide repeat-containing protein	-1.67795	yes	down
Zm00001d007918	cytochrome P-450 20	-1.72072	yes	down
Zm00001d037609	GDSL esterase/lipase	1.76499	yes	up
Zm00001d046474	-	-2.5676	yes	down
Zm00001d044109	Tonoplast dicarboxylate transporter	1.9263	yes	up
Zm00001d024806	Cleavage stimulating factor 64	-4.48545	yes	down
Zm00001d016274	Monosaccharide-sensing protein 2	-1.31641	yes	down
Zm00001d049081	-	-3.32488	yes	down
Zm00001d006861	-	3.11615	yes	up
Zm00001d048336	Serine/threonine-protein phosphatase	-1.21867	yes	down
Zm00001d029701	probable glutathione S-transferase GSTU6	1.87035	yes	up
Zm00001d010690	Anthocyanidin 3-O-glucosyltransferase	2.12723	yes	up
Zm00001d046281	-	3.50042	yes	up
Zm00001d032331	Peptidyl-prolyl cis-trans isomerase	-1.1728	yes	down
Zm00001d018178	ABSCISIC ACID-INSENSITIVE 5-like protein 5	1.48301	yes	up
Zm00001d022229	Malate dehydrogenase chloroplastic	-3.25389	yes	down
Zm00001d006238	Calcium lipid binding protein-like	1.23663	yes	up
Zm00001d029388	Metacaspase-3	-1.01172	yes	down
Zm00001d015212	ATP-dependent DNA helicase Q-like 4A	5.07373	yes	up
Zm00001d011569	ATP synthase protein I -related	-1.03449	yes	down
Zm00001d024004	-	2.89983	yes	up
Zm00001d052840	Phosphatidylinositol/phosphatidylcholine transfer protein SFH13	-1.19397	yes	down
Zm00001d027422	PsbP-like protein 1 chloroplastic	-1.59441	yes	down
Zm00001d024572	Putative glycerol-3-phosphate transporter 1	1.30483	yes	up
Zm00001d002951	Protein STAY-GREEN LIKE chloroplastic	-2.10713	yes	down
Zm00001d043023	Protein RETICULATA-RELATED 6 chloroplastic	-1.5032	yes	down
Zm00001d018430	-	3.50363	yes	up
Zm00001d046530	Tetratricopeptide repeat (TPR)-like superfamily protein	-1.01031	yes	down
Zm00001d047690	Nucleic acid-binding proteins superfamily	2.24483	yes	up
Zm00001d003200	S-adenosyl-L-methionine-dependent methyltransferases superfamily protein	-2.17928	yes	down
Zm00001d028992	Thioredoxin-like 1-1 chloroplastic	1.46202	yes	up
Zm00001d052093	Chaperone DnaJ-domain superfamily protein	-1.09378	yes	down
Zm00001d041965	drought-induced 19	-3.343	yes	down
Zm00001d036006	-	-3.48095	yes	down
Zm00001d008545	-	-1.1488	yes	down
Zm00001d014701	Myb family transcription factor PHL6	-2.5967	yes	down
Zm00001d031997	NAD(P)-binding Rossmann-fold superfamily protein	-1.01381	yes	down
Zm00001d025980	RNA-metabolising metallo-beta-lactamase family protein	-2.46062	yes	down
Zm00001d003162	Zinc finger protein CONSTANS-LIKE 5	-1.26713	yes	down
Zm00001d036564	EamA-like transporter family	2.89018	yes	up
Zm00001d029620	UDP-glycosyltransferase 74B1	1.12418	yes	up
Zm00001d049883	Protein PROTON GRADIENT REGULATION 5 chloroplastic	-1.18426	yes	down
Zm00001d002940	Putative 1-phosphatidylinositol-3-phosphate 5-kinase FAB1D	2.19349	yes	up
Zm00001d009084	S-adenosyl-L-methionine-dependent methyltransferases superfamily protein	-1.55369	yes	down
Zm00001d012378	SOUL heme-binding family protein	-2.2569	yes	down
Zm00001d025964	Putative homeobox DNA-binding and leucine zipper domain family protein	1.50921	yes	up
Zm00001d015356	4-hydroxyphenylpyruvate dioxygenase 1	1.29911	yes	up
Zm00001d010411	Auxin-responsive protein IAA27	1.6236	yes	up
Zm00001d039415	Lecithin-cholesterol acyltransferase-like 1	-1.89418	yes	down
Zm00001d018652	FAD/NAD(P)-binding oxidoreductase family protein	-2.78698	yes	down
Zm00001d038745	SNF1-related protein kinase catalytic subunit alpha KIN10	1.32647	yes	up
Zm00001d039006	Auxin response factor 3	2.14077	yes	up
Zm00001d028164	Sulfate transporter 2.2	-1.32635	yes	down
Zm00001d050125	Putative sucrose-phosphate synthase family protein isoform 1%3B Putative sucrose-phosphate synthase family protein isoform 2%3B Putative sucrose-phosphate synthase family protein isoform 3	1.41494	yes	up
Zm00001d048923		1.98059	yes	up
Zm00001d028432	Nuclear transcription factor Y subunit C-1	-2.21312	yes	down
Zm00001d009938	alpha/beta-Hydrolases superfamily protein	-1.55388	yes	down
Zm00001d023258	Calcium-transporting ATPase 4 plasma membrane-type	-1.54863	yes	down
Zm00001d008812	C3H47 C3H type transcription factor	3.5426	yes	up
Zm00001d036489	Pentatricopeptide repeat-containing protein	-1.58949	yes	down
Zm00001d012325	Tetratricopeptide repeat (TPR)-like superfamily protein	-5.33089	yes	down
Zm00001d048416	FAD/NAD(P)-binding oxidoreductase family protein	-4.68537	yes	down
Zm00001d021752	Equilibrative nucleotide transporter 2	-2.69492	yes	down
Zm00001d011036	Legumin-like protein%3B Putative rmlC-like cupins superfamily protein	2.60411	yes	up
Zm00001d029290	Cytochrome P450 CYP709H1	1.89778	yes	up
Zm00001d046661	Amino acid transporter-like protein%3B Amino acid transporter-like protein isoform 1%3B Amino acid transporter-like protein isoform 2	1.26515	yes	up
Zm00001d050428	glyceraldehyde-3-phosphate deHaseN1	1.05142	yes	up
Zm00001d002937	cytochrome P450 family 72 subfamily A polypeptide 8	-1.4649	yes	down
Zm00001d034148	glutathione S-transferase T1	1.12359	yes	up
Zm00001d004472	Polyketide cyclase/dehydrase and lipid transport superfamily protein	-1.20484	yes	down
Zm00001d033873	-	-1.2804	yes	down
Zm00001d029898	Transcription factor UNE10	-1.18169	yes	down
Zm00001d046543	respiratory burst oxidase	1.4526	yes	up
Zm00001d016506	Probable UDP-N-acetylglucosamine--peptide N-acetylglucosaminyltransferase SEC	1.14191	yes	up
Zm00001d036959	Elongation factor gamma1	1.15996	yes	up
Zm00001d035253	-	1.89048	yes	up
Zm00001d007208	COBRA-like protein 7	-2.52144	yes	down
Zm00001d046555	embryo specific18	-1.01103	yes	down
Zm00001d036331	proline-rich spliceosome-associated (PSP) family protein	-3.05968	yes	down
Zm00001d007421	respiratory burst oxidasehomolog protein B	1.6326	yes	up
Zm00001d011525	Mitogen-activated protein kinase 20	1.55671	yes	up
Zm00001d003209	AAA-ATPase ASD mitochondrial	-3.97709	yes	down
Zm00001d019227	-	-2.46871	yes	down
Zm00001d028151	Putative polyol transporter 1	-1.3167	yes	down
Zm00001d018936	Probable ribose-5-phosphate isomerase 3 chloroplastic	-1.18435	yes	down
Zm00001d024852	1-aminocyclopropane-1-carboxylate oxidase3	-3.13999	yes	down
Zm00001d026290	NAD(P)-binding Rossmann-fold superfamily protein	-1.51873	yes	down
Zm00001d040489	RNA-metabolising metallo-beta-lactamase family protein	-2.70261	yes	down
Zm00001d037918	Non-cyanogenic beta-glucosidase	-1.77172	yes	down
Zm00001d053138	Lipase-like PAD4	-1.50962	yes	down
Zm00001d003434	Galactose mutarotase-like superfamily protein	-1.90864	yes	down
Zm00001d008902	Glutathione gamma-glutamylcysteinyltransferase 2	2.23954	yes	up
Zm00001d005193	Protein LURP1	-1.33338	yes	down
Zm00001d037234	Sugary2	2.41555	yes	up
Zm00001d027573	-	-1.5822	yes	down
Zm00001d049771	Peptidase family M48 family protein	4.84626	yes	up
Zm00001d048639	Disease resistance protein RPM1	-1.07126	yes	down
Zm00001d021841	Chaperonin-like RbcX protein	-3.13872	yes	down
Zm00001d042540	Linoleate 9S-lipoxygenase 1	2.45016	yes	up
Zm00001d035662	Metallothionein-like protein 2C	2.66869	yes	up
Zm00001d010204	alpha/beta-Hydrolases superfamily protein	-1.89819	yes	down
Zm00001d017557	Amino acid transporter ANTL2	-1.1482	yes	down
Zm00001d029012	Leucine-rich repeat protein kinase family protein	-2.08416	yes	down
Zm00001d046210	Beta-glucosidase 11	-1.18805	yes	down
Zm00001d037513	germin-like protein1	-5.36991	yes	down
Zm00001d039276	Ubiquitin ligase SINAT3	-1.12389	yes	down
Zm00001d031602	Uridine kinase-like protein 2 chloroplastic	-1.40987	yes	down
Zm00001d002992	DUF3755 family protein	-1.71561	yes	down
Zm00001d001915	-	-2.30812	yes	down
Zm00001d025099	FPF1-like protein 1	-1.42398	yes	down
Zm00001d045097	ABC transporter C family member 13	1.71857	yes	up
Zm00001d002939	C2 calcium/lipid-binding plant phosphoribosyltransferase family protein	1.34565	yes	up
Zm00001d041098	U-box domain-containing protein 44	2.29903	yes	up
Zm00001d042786	Beta-16-galactosyltransferase GALT29A	-2.54644	yes	down
Zm00001d008808	Putative MYB DNA-binding domain superfamily protein	1.55295	yes	up
Zm00001d013390	Glucan endo-1%2C3-beta-glucosidase 7	1.80271	yes	up
Zm00001d021418	-	2.54313	yes	up
Zm00001d032540	Putative 1-phosphatidylinositol-3-phosphate 5-kinase FAB1D	1.75456	yes	up
Zm00001d029049	Photosystem II repair protein PSB27-H1 chloroplastic	-1.28912	yes	down
Zm00001d045017	DUF1677 family protein	-1.35926	yes	down
Zm00001d042809	Auxin transporter-like protein 1	-1.94724	yes	down
Zm00001d020631	root-specific kinase 1	3.99968	yes	up
Zm00001d036961	Putative ATPase%2C V1 complex%2C subunit B protein isoform 1%3B Putative ATPase%2C V1 complex%2C subunit B protein isoform 2%3B Vacuolar ATP synthase subunit B isoform 1	1.0906	yes	up
Zm00001d048647	Putative MYB DNA-binding domain superfamily protein	-2.68445	yes	down
Zm00001d049786	Cytochrome b561 and DOMON domain-containing protein	-1.65126	yes	down
Zm00001d008394	Thylakoid lumenal 17.9 kDa protein chloroplastic	-1.46106	yes	down
Zm00001d029365	Non-specific lipid transfer protein-like 1	1.60126	yes	up
Zm00001d023294	NAC transcription factor 29	3.01959	yes	up
Zm00001d050437	-	-1.45251	yes	down
Zm00001d002416	RING/U-box superfamily protein	-1.03916	yes	down
Zm00001d028368	Purple acid phosphatase 1	1.59299	yes	up
Zm00001d017727	alternative oxidase1	4.50594	yes	up
Zm00001d036877	Phosphatidylcholine:diacylglycerol cholinephosphotransferase 1	-2.59836	yes	down
Zm00001d013887	DNA mismatch repair protein MutS type 2	-1.19289	yes	down
Zm00001d042939	Metal tolerance protein 11	-1.65609	yes	down
Zm00001d037868	Eukaryotic peptide chain release factor subunit 1-1	3.23823	yes	up
Zm00001d046225	ABC transporter C family member 8	1.10268	yes	up
Zm00001d022581	AMP deaminase	2.24787	yes	up
Zm00001d036475	ABC1 family protein	-1.04201	yes	down
Zm00001d023664	ABA-responsive protein	1.76984	yes	up
Zm00001d018189	Major facilitator superfamily protein	-3.28022	yes	down
Zm00001d022491	DNA polymerase zeta catalytic subunit	1.60143	yes	up
Zm00001d040304	-	-4.24279	yes	down
Zm00001d011093	-	-1.75338	yes	down
Zm00001d002503	ABC transporter C family member 9	1.36757	yes	up
Zm00001d021686	Receptor-like serine-threonine protein kinase	-1.87306	yes	down
Zm00001d043870	-	-2.64712	yes	down
Zm00001d024762	Putative CBL-interacting protein kinase family protein	1.92532	yes	up
Zm00001d032346	UDP-glucose 4-epimerase 4	-1.00071	yes	down
Zm00001d020557	Glossy1	-2.20801	yes	down
Zm00001d034143	Probable N-acetyltransferase HLS1	-1.28023	yes	down
Zm00001d046202	-	-1.68089	yes	down
Zm00001d010314	-	-1.5087	yes	down
Zm00001d018699	-	2.8265	yes	up
Zm00001d006610	Peptidyl-prolyl cis-trans isomerase CYP37 chloroplastic	-1.25042	yes	down
Zm00001d046397	-	-1.52829	yes	down
Zm00001d006657	Homogentisate solanesyltransferase chloroplastic	-1.43656	yes	down
Zm00001d017907	Protein TIC 20-v chloroplastic	-1.46353	yes	down
Zm00001d044903	Kinesin-like protein KCA2	-1.00939	yes	down
Zm00001d038728	trehalose-6-phosphate synthase12	-1.7403	yes	down
Zm00001d009617	Protein SUPPRESSOR OF PHYA-105 1	1.93693	yes	up
Zm00001d021850	Cupredoxin superfamily protein	-1.76797	yes	down
Zm00001d011546	Replication protein-like	-4.12879	yes	down
Zm00001d022241	DUF1997 family protein	4.54174	yes	up
Zm00001d011625	Putative WAK receptor-like protein kinase family protein	-2.20012	yes	down
GRMZM2G081573	ABC transporter C family member	0.859726	yes	up
Zm00001d036280	-	2.34582	yes	up
Zm00001d045610	Homogentisate 12-dioxygenase	1.62315	yes	up
Zm00001d046629	Protein TIC 21 chloroplastic	-1.30129	yes	down
Zm00001d013862	Cytochrome P450 84A1	-1.84929	yes	down
Zm00001d014258	alanine aminotransferase5	2.16314	yes	up
Zm00001d037103	Peroxiredoxin Q chloroplastic	-1.05984	yes	down
Zm00001d051981	GATA transcription factor 8	-2.06245	yes	down
Zm00001d045581	Putative MYB DNA-binding domain superfamily protein	-1.12401	yes	down
Zm00001d025129	Short-chain dehydrogenase TIC 32 chloroplastic	-2.51806	yes	down
Zm00001d000804	-	3.09283	yes	up
Zm00001d018157	light harvesting complex a/b protein4	-1.03486	yes	down
Zm00001d027355	RHOMBOID-like protein 3	4.01828	yes	up
Zm00001d005458	Ferredoxin--NADP reductase leaf isozyme 1 chloroplastic	-1.85022	yes	down
Zm00001d049610	Tryptophan synthase beta chain 1	-1.79536	yes	down
Zm00001d046940	Peptidyl-prolyl cis-trans isomerase	-1.18038	yes	down
Zm00001d038718	hemoglobin2	-2.95053	yes	down
Zm00001d014958	cytochrome P450 family 87 subfamily A polypeptide 6	-2.04386	yes	down
Zm00001d013927	Monothiol glutaredoxin-S17	2.0685	yes	up
Zm00001d048253	40S ribosomal protein Sa-1	1.21201	yes	up
Zm00001d032604	WAT1-related protein chloroplastic	-1.03694	yes	down
Zm00001d048988	Non-lysosomal glucosylceramidase	1.17335	yes	up
Zm00001d048901	Transcription factor bHLH47	2.1857	yes	up
Zm00001d044253	IQ domain-containing protein IQM5	-1.75132	yes	down
Zm00001d010586	PEBP (phosphatidylethanolamine-binding protein) family protein	7.23672	yes	up
Zm00001d001711	-	-1.7007	yes	down
Zm00001d034076	Cyclic nucleotide-gated ion channel 2	-2.1294	yes	down
Zm00001d031037	-	-1.00962	yes	down
Zm00001d033305	-	-1.68455	yes	down
Zm00001d052475	Cytochrome P450 90A1	-1.15274	yes	down
Zm00001d042867	bowman-birk inhibitor1	-1.01862	yes	down
Zm00001d011901	Tetratricopeptide repeat (TPR)-like superfamily protein	-1.83701	yes	down
Zm00001d012206	-	-1.19707	yes	down
Zm00001d046679	Potassium transporter 10	1.3706	yes	up
Zm00001d019724	-	2.1022	yes	up
Zm00001d053076	NAD kinase 2 chloroplastic	-1.10509	yes	down
Zm00001d009619	Putative WRKY DNA-binding domain superfamily protein	-5.94021	yes	down
Zm00001d010822	Acid phosphatase/vanadium-dependent haloperoxidase-related protein	-1.30986	yes	down
Zm00001d028375	B-cell receptor-associated 31-like	1.29375	yes	up
Zm00001d037181	-	-2.54063	yes	down
Zm00001d013412	Histidine kinase 4	-1.7337	yes	down
Zm00001d004977	Cytochrome c-type biogenesis ccda-like chloroplastic protein	-1.12139	yes	down
Zm00001d032911	TRICHOME BIREFRINGENCE-LIKE 20	-5.36043	yes	down
Zm00001d052760	Farnesylated protein 2%3B Farnesylated protein 2 isoform 1%3B Farnesylated protein 2 isoform 2	1.60311	yes	up
Zm00001d009613	Protease Do-like 1 chloroplastic	-1.37668	yes	down
Zm00001d008620	Metallothionein-like protein 2A	3.37519	yes	up
Zm00001d015028	Probable ubiquitin-conjugating enzyme E2 25	-1.81473	yes	down
Zm00001d029519	Cytochrome P450 99A2	-1.17451	yes	down
Zm00001d010387	40S ribosomal protein S4-3	6.7457	yes	up
Zm00001d006483	-	-2.17897	yes	down
Zm00001d022155	Leucine-rich repeat transmembrane protein kinase 1-like protein	5.27857	yes	up
Zm00001d047845	Putative O-Glycosyl hydrolase superfamily protein	-6.61685	yes	down
Zm00001d030678	Transcription factor MYB48	-1.12427	yes	down
Zm00001d021770	Peroxisomal isocitrate dehydrogenase [NADP]	-1.59976	yes	down
Zm00001d016008	VHS and GAT domain protein	-1.32	yes	down
Zm00001d049138	ATP-dependent protease La (LON) domain protein	-1.23149	yes	down
Zm00001d029410	Serine carboxypeptidase-like 51	-1.56647	yes	down
Zm00001d028344	Putative metal tolerance protein C3	-1.556	yes	down
Zm00001d028868	Acetate/butyrate--CoA ligase AAE7 peroxisomal	-2.03349	yes	down
Zm00001d028534	LAG1 longevity assurance homolog 2	-2.43227	yes	down
Zm00001d023707	Thioredoxin M-type%2C chloroplastic	-1.85304	yes	down
Zm00001d026677	Serine/threonine-protein kinase STY46	-1.07751	yes	down
Zm00001d004021	violaxanthin de-epoxidase1	-1.38479	yes	down
Zm00001d039745	Protein phosphatase 2C	-1.01612	yes	down
Zm00001d019936	Heavy metal-associated domain containing protein [Source:UniProtKB/TrEMBL;Acc:B4FT05]	1.12791	yes	up
Zm00001d035308	Protein DOWNY MILDEW RESISTANCE 6	1.07188	yes	up
Zm00001d044117	DNA binding protein	-3.58032	yes	down
Zm00001d019052	Peptidyl-prolyl cis-trans isomerase	-1.52058	yes	down
Zm00001d017462	Ethylene-responsive transcription factor 1A	-4.99347	yes	down
Zm00001d031381	Protein kinase superfamily protein	-4.85455	yes	down
Zm00001d031581	Probable pre-mRNA-splicing factor ATP-dependent RNA helicase DEAH5	-1.49145	yes	down
Zm00001d017985	Pyruvate dehydrogenase E1 component alpha subunit	-1.33001	yes	down
Zm00001d027824	-	-4.51691	yes	down
Zm00001d022406	Probable mitochondrial adenine nucleotide transporter BTL1	-1.29189	yes	down
Zm00001d036521	photosystemI1	-1.34973	yes	down
Zm00001d008817	NAC domain containing protein 75	2.41477	yes	up
Zm00001d042346	alpha/beta-Hydrolases superfamily protein	-1.4863	yes	down
Zm00001d005174	UDP-glycosyltransferase 76C1	-2.71555	yes	down
Zm00001d043665	-	-3.98822	yes	down
Zm00001d048737	-	-2.35492	yes	down
Zm00001d013113	Expp1 protein	3.1103	yes	up
Zm00001d020694	Thylakoidal processing peptidase 1 chloroplastic	-1.30555	yes	down
Zm00001d049650	Photosystem II core complex protein psbY	-2.32773	yes	down
Zm00001d039349	Ectonucleotide pyrophosphatase/phosphodiesterase family member 3	-1.1775	yes	down
Zm00001d016166	phosphoenolpyruvate carboxylase2	1.83908	yes	up
Zm00001d013857	-	7.03024	yes	up
Zm00001d040979	Methylsterol monooxygenase 1-2	-4.95538	yes	down
Zm00001d005741	NAD(P)H-quinone oxidoreductase subunit L chloroplastic	-2.17486	yes	down
Zm00001d005608	40S ribosomal protein S4-3	7.73164	yes	up
Zm00001d016501	Spotted leaf protein 11	1.51315	yes	up
Zm00001d012620	Transducin/WD40 repeat-like superfamily protein	-1.13085	yes	down
Zm00001d017958	Glutamine synthetase root isozyme 3	1.03554	yes	up
Zm00001d003459	Protein disulfide-isomerase LQY1 chloroplastic	-1.35519	yes	down
Zm00001d016557	Ankyrin repeat family protein	-1.3859	yes	down
Zm00001d004689	O-methyltransferase ZRP4	-8.74951	yes	down
Zm00001d027309	Phosphoglucan phosphatase DSP4 chloroplastic	-1.04847	yes	down
Zm00001d047555	Thioredoxin-like 1-1 chloroplastic	1.55492	yes	up
Zm00001d039916	Octicosapeptide/Phox/Bem1p family protein	1.02312	yes	up
Zm00001d011193	integral membrane protein	2.59241	yes	up
Zm00001d023713	Photosystem I reaction center subunit N	-2.27327	yes	down
Zm00001d031738	photosystemI2	-1.05739	yes	down
Zm00001d002261	Peroxisomal (S)-2-hydroxy-acid oxidase GLO1	2.44629	yes	up
Zm00001d016655	-	3.01864	yes	up
Zm00001d037550	peroxidase 5	-1.5984	yes	down
Zm00001d016299	mitochondrial carrier family protein1	1.94928	yes	up
Zm00001d041576	Transcription factor MYB48	-2.26468	yes	down
Zm00001d033539	Gamma-glutamyl peptidase 1	-1.90381	yes	down
Zm00001d031421	Thylakoid lumenal 19 kDa protein	-1.31237	yes	down
Zm00001d021247	Protein INAPERTURATE POLLEN1	5.82394	yes	up
Zm00001d013261	Cysteine protease 1	-4.45173	yes	down
Zm00001d026113	naked endosperm2	-2.32763	yes	down
Zm00001d038860	AT5g56980/MHM17_10	3.96996	yes	up
Zm00001d011487	isocitrate dehydrogenase1	1.01364	yes	up
Zm00001d038806	Chaperone protein ClpB1	1.287	yes	up
Zm00001d011386	Uroporphyrinogen decarboxylase	2.33588	yes	up
Zm00001d024718	Beta-carotene isomerase D27 chloroplastic	-1.21648	yes	down
Zm00001d003112	Leucine-rich repeat family protein	1.21445	yes	up
Zm00001d007228	Omega-3 fatty acid desaturase	-2.27568	yes	down
Zm00001d005779	ubiquitin carrier protein 7	1.1883	yes	up
Zm00001d038065	Annexin D4	2.99706	yes	up
Zm00001d052139	Nitrate reductase	-3.64058	yes	down
Zm00001d045844	-	-2.18769	yes	down
Zm00001d009881	-	-2.26057	yes	down
Zm00001d028260	glutamine synthetase6	-1.67012	yes	down
Zm00001d012689	Protein CURVATURE THYLAKOID 1C chloroplastic	-1.29435	yes	down
Zm00001d031258	RNA-binding (RRM/RBD/RNP motifs) family protein	1.09117	yes	up
Zm00001d031554	Type II inositol polyphosphate 5-phosphatase 15	1.70143	yes	up
Zm00001d043621	Phosphatase phospho1	-2.87806	yes	down
Zm00001d048628	ARM repeat superfamily protein	-1.30667	yes	down
Zm00001d038023	Putative WRKY DNA-binding domain superfamily protein	-2.00932	yes	down
Zm00001d041801	D8Ertd354e protein	-1.67585	yes	down
Zm00001d022490	Xylose isomerase	1.35871	yes	up
Zm00001d019177	Chloroplast stem-loop binding protein of 41 kDa a chloroplastic	-1.74092	yes	down
Zm00001d040672	Serine/arginine-rich-splicing factor SR34	1.26951	yes	up
Zm00001d013039	photosystem I subunit d1	-1.49728	yes	down
Zm00001d035717	WAT1-related protein	-1.3203	yes	down
Zm00001d007783	P-loop containing nucleoside triphosphate hydrolases superfamily protein	-1.02413	yes	down
Zm00001d003800	alpha/beta-Hydrolases superfamily protein	-1.27999	yes	down
Zm00001d020627	Subtilisin-like protease SBT1.8	2.63439	yes	up
Zm00001d012532	-	-1.59687	yes	down
Zm00001d021351	Probable plastid-lipid-associated protein 12 chloroplastic	-1.02669	yes	down
Zm00001d050455	Anthranilate N-benzoyltransferase protein 1	-2.75072	yes	down
Zm00001d033229	-	2.2401	yes	up
Zm00001d045573	Sec14p-like phosphatidylinositol transfer family protein	-1.12921	yes	down
Zm00001d051561	Lipid phosphate phosphatase epsilon 2 chloroplastic	-1.59443	yes	down
Zm00001d017609	Protein REVEILLE 6	-1.4276	yes	down
Zm00001d045261	Starch synthase I	-1.14011	yes	down
Zm00001d024854	Lipopolysaccharide-modifying protein	-1.67807	yes	down
Zm00001d022069	Ninja-family protein 5	2.04561	yes	up
Zm00001d017118	Protein HHL1 chloroplastic	-1.07062	yes	down
Zm00001d048256	40S ribosomal protein Sa-1	-1.85154	yes	down
Zm00001d036162	-	-2.21205	yes	down
Zm00001d048487	-	-4.5594	yes	down
Zm00001d046697	Dihydroflavonol-4-reductase	2.48985	yes	up
Zm00001d003088	Protein LOW PSII ACCUMULATION 1 chloroplastic	-1.54495	yes	down
Zm00001d008844	-	-2.13616	yes	down
Zm00001d033910	ADP glucose pyrophosphorylase large subunit leaf1	-1.09492	yes	down
Zm00001d053713	Ribosome-like protein	-1.02799	yes	down
Zm00001d051842	Zn-dependent hydrolase%2C including glyoxylase	1.54688	yes	up
Zm00001d013419	RNA-binding (RRM/RBD/RNP motifs) family protein	-2.48197	yes	down
Zm00001d035456	-	-2.42565	yes	down
Zm00001d027415	Serine/threonine-protein kinase ATG1a	-1.36107	yes	down
Zm00001d016156	Putative callose synthase 8	-2.11767	yes	down
Zm00001d029170	Superoxide dismutase	2.03418	yes	up
Zm00001d028389	-	1.75319	yes	up
Zm00001d008499	PAP fibrillin domain proteinexpressed protein	-1.04927	yes	down
Zm00001d043298	P-loop containing nucleoside triphosphate hydrolases superfamily protein	-5.27693	yes	down
Zm00001d008003	-	-3.71134	yes	down
Zm00001d012083	Thioredoxin F-type chloroplastic	-1.12678	yes	down
Zm00001d042603	-	-1.18771	yes	down
Zm00001d026069	copper chaperone for superoxide dismutase, chloroplastic	1.15339	yes	up
Zm00001d027734	Probable receptor-like protein kinase	-1.24028	yes	down
Zm00001d015628	Ribosome-like protein	-1.14705	yes	down
Zm00001d009600	Retrovirus-related Pol polyprotein LINE-1	-1.90272	yes	down
Zm00001d047994	Inositol-tetrakisphosphate 1-kinase 3	1.34107	yes	up
Zm00001d017448	Vesicle-associated protein 2-1	-1.82689	yes	down
Zm00001d045044	AP2-EREBP-transcription factor 160	1.54339	yes	up
Zm00001d028140	Noc2p family	5.32122	yes	up
Zm00001d032046	cytokinin oxidase10	-3.59218	yes	down
Zm00001d034890	Outer envelope pore protein 24A chloroplastic	-1.56812	yes	down
Zm00001d027593	proteasome component3	-1.72784	yes	down
zma-MIR160b	-	-1.74484	yes	down
Zm00001d006509	Septum-promoting GTP-binding protein 1	2.84617	yes	up
Zm00001d002410	Probable xyloglucan endotransglucosylase/hydrolase protein 21	-3.40219	yes	down
Zm00001d002208	CRIB domain-containing protein RIC10	-1.82135	yes	down
Zm00001d026289	Potassium transporter 10	1.85896	yes	up
Zm00001d024016	zinc finger (Ran-binding) family protein	-2.11918	yes	down
Zm00001d032850	phosphate transporter protein2	-3.13001	yes	down
Zm00001d002175	Receptor-like protein kinase FERONIA	-1.22984	yes	down
Zm00001d015377	Pentatricopeptide repeat-containing protein	-1.45871	yes	down
Zm00001d052184	Protein CURVATURE THYLAKOID 1D chloroplastic	-1.15906	yes	down
Zm00001d047973	-	-2.31937	yes	down
Zm00001d007366	Haloacid dehalogenase-like hydrolase domain-containing protein	-1.15695	yes	down
Zm00001d002199	Receptor-like serine/threonine-protein kinase SD1-8	-2.91141	yes	down
Zm00001d019036	2-methoxy-6-polyprenyl-14-benzoquinol methylase mitochondrial	2.63744	yes	up
Zm00001d046472	Hemoglobin-like protein HbO	-1.7273	yes	down
Zm00001d028154	serine acetyltransferase2	-5.70662	yes	down
Zm00001d011845	NADPH:quinone oxidoreductase	-1.70065	yes	down
Zm00001d026669	Cell division protein FtsZ homolog 2-2 chloroplastic	1.61151	yes	up
Zm00001d031430	-	-1.97804	yes	down
Zm00001d046889	Protein STRUBBELIG-RECEPTOR FAMILY 1	-3.58429	yes	down
Zm00001d027236	-	-1.645	yes	down
Zm00001d011003	Loricrin [Source:UniProtKB/TrEMBL;Acc:K7V5V5]	1.65907	yes	up
Zm00001d006342	Mo-molybdopterin cofactor sulfurase	1.45949	yes	up
Zm00001d040303	Protein kinase superfamily protein	-1.41774	yes	down
Zm00001d048417	FAD/NAD(P)-binding oxidoreductase family protein	-6.73188	yes	down
Zm00001d034739	Fumarylacetoacetate (FAA) hydrolase family	-1.18874	yes	down
Zm00001d024587	Protein NRT1/ PTR FAMILY 6.3	-1.25814	yes	down
Zm00001d029066	PAP/OAS1 substrate-binding domain superfamily	-1.835	yes	down
Zm00001d044614	Clathrin heavy chain 2	1.1646	yes	up
Zm00001d049091	-	-2.22215	yes	down
Zm00001d036533	protein; Ternary complex factor MIP1-like	2.91337	yes	up
Zm00001d051362	tonoplast intrinsic protein2	1.19403	yes	up
Zm00001d005257	Sulfate transporter 4.1 chloroplastic	-1.25846	yes	down
Zm00001d028367	Purple acid phosphatase 3	-1.80756	yes	down
Zm00001d039091	GTP-binding nuclear protein Ran-2	-1.16564	yes	down
Zm00001d021225	RING/U-box superfamily protein	-1.22891	yes	down
Zm00001d034188	Cold-regulated 413 plasma membrane protein 2	1.58183	yes	up
Zm00001d050893	NAC domain-containing protein 79	2.02458	yes	up
Zm00001d010393	Putative CRAL/TRIO domain containing%2C Sec14p-like phosphatidylinositol transfer family protein	-1.45397	yes	down
Zm00001d014458	Glutamate receptor 3.4	-1.14425	yes	down
Zm00001d005622	WRKY74-superfamily of TFs having WRKY and zinc finger domains	-2.07822	yes	down
Zm00001d003715	Structural molecule	-1.25066	yes	down
Zm00001d016877	RNA 2'-phosphotransferase Tpt1 / KptA family	4.47171	yes	up
Zm00001d039643	UDP-glycosyltransferase 73D1	-1.7298	yes	down
Zm00001d003671	Phospholipase C	1.25382	yes	up
Zm00001d035178	Cytochrome P450 71A26	-7.62158	yes	down
Zm00001d014325	Calcium-binding EF-hand family protein	1.50678	yes	up
Zm00001d024961	Serine/threonine protein kinase	-4.52716	yes	down
Zm00001d028616	Putative E3 ubiquitin-protein ligase XBAT31	1.26927	yes	up
Zm00001d007915	E3 ubiquitin-protein ligase RHF2A	-1.87693	yes	down
Zm00001d032605	Alpha-galactosidase 2	-1.02842	yes	down
Zm00001d010752	phosphatidylethanolamine-binding protein8	-1.94594	yes	down
Zm00001d042437	E3 ubiquitin-protein ligase RGLG1	-1.79183	yes	down
Zm00001d038267	maternal effect embryo arrest 59	2.75462	yes	up
Zm00001d051458	methyl erythritol cyclodiphosphate synthase1	-1.12973	yes	down
Zm00001d032736	Cyanate hydratase	1.41426	yes	up
Zm00001d016897	Polyadenylate-binding protein RBP47B	-1.57135	yes	down
Zm00001d048957	-	-2.25652	yes	down
Zm00001d002896	TUB-transcription factor 4	-1.1947	yes	down
Zm00001d025548	Probable protein phosphatase 2C 12	-1.84648	yes	down
Zm00001d022551	ribonuclease Ps	-1.1718	yes	down
Zm00001d028064	-	2.47011	yes	up
Zm00001d047349	salt-induced MAP kinase1	-1.30795	yes	down
Zm00001d015504	Protein phosphatase 2C isoform gamma	1.1751	yes	up
Zm00001d008017	-	-1.89899	yes	down
Zm00001d032810	CHY-type/CTCHY-type/RING-type Zinc finger protein	3.25135	yes	up
Zm00001d052108	UMP-CMP kinase family protein%3B UMP-CMP kinase family protein isoform 1%3B UMP-CMP kinase family protein isoform 2%3B UMP-CMP kinase family protein isoform 3%3B UMP-CMP kinase family protein isoform 4	1.91474	yes	up
Zm00001d018966	Acidic endochitinase	3.81613	yes	up
Zm00001d048449	Senescence-associated protein	-1.07866	yes	down
Zm00001d022600	Eukaryotic aspartyl protease family protein	-1.20814	yes	down
Zm00001d021288	Senescence-inducible chloroplast stay-green protein 1	2.86115	yes	up
Zm00001d036230	P-loop containing nucleoside triphosphate hydrolases superfamily protein	-1.19361	yes	down
Zm00001d043167	PsbP domain-containing protein 6 chloroplastic	-1.44472	yes	down
Zm00001d023238	Long chain acyl-CoA synthetase 6 peroxisomal	-1.16773	yes	down
Zm00001d036046	Magnesium protoporphyrin IX methyltransferase chloroplastic	-1.41792	yes	down
Zm00001d015182	Bifunctional coenzyme A synthase	-2.5288	yes	down
Zm00001d029673	F-box protein PP2-A13	1.22064	yes	up
Zm00001d037769	Zinc finger CCCH domain-containing protein 23	1.03926	yes	up
Zm00001d044748	Pyruvate dehydrogenase E1 component subunit alpha-1 mitochondrial	3.35272	yes	up
Zm00001d033338	NAD(P)-linked oxidoreductase superfamily protein	-1.13895	yes	down
Zm00001d007319	Subtilisin-like serine endopeptidase family protein	-1.2496	yes	down
Zm00001d032748	Nucleolin 2	1.405	yes	up
Zm00001d049391	Protein kinase superfamily protein	-1.33799	yes	down
Zm00001d025507	-	-2.73828	yes	down
Zm00001d000524	-	-1.56524	yes	down
Zm00001d008645	Lectin-like protein	-1.02211	yes	down
Zm00001d038358	Delta-1-pyrroline-5-carboxylate synthase B	4.12002	yes	up
Zm00001d027934	leucine-rich transmembrane protein kinase1	1.04017	yes	up
Zm00001d048949	Hevein-like preproprotein	-1.21867	yes	down
Zm00001d033898	BEL1-like homeodomain protein 4	-1.06515	yes	down
Zm00001d013254	ABC transporter B family member 27	-1.04801	yes	down
Zm00001d038035	ADPATP carrier protein 1 chloroplastic	-2.47854	yes	down
Zm00001d038791	Putative leucine-rich repeat receptor-like protein kinase family protein	-2.35136	yes	down
Zm00001d028297	Transcription factor bHLH62	-1.73628	yes	down
Zm00001d042853	-	-2.58558	yes	down
Zm00001d025847	Beta-glucosidase 47	-1.14509	yes	down
Zm00001d026156	Putative glycerol-3-phosphate transporter 1	-2.53161	yes	down
Zm00001d028472	Far-red impaired responsive (FAR1) family protein	-1.622	yes	down
Zm00001d033719	Zinc finger protein CONSTANS-LIKE 7	-1.3327	yes	down
Zm00001d008133	-	5.5773	yes	up
Zm00001d002490	Plastid-specific 30S ribosomal protein 2	-1.33016	yes	down
Zm00001d040029	Bowman-Birk type wound-induced proteinase inhibitor WIP1 [Source:UniProtKB/TrEMBL;Acc:B4FPL1]	3.44487	yes	up
Zm00001d013678	-	-1.97983	yes	down
Zm00001d023538	Long chain acyl-CoA synthetase 9 chloroplastic	-1.02431	yes	down
Zm00001d048165	Protein EARLY RESPONSIVE TO DEHYDRATION 15	-1.29415	yes	down
Zm00001d030777	-	-2.92971	yes	down
Zm00001d016907	Purple acid phosphatase 3	2.54427	yes	up
Zm00001d033222	viviparous14	2.50637	yes	up
Zm00001d020371	Endoglucanase 11	2.28782	yes	up
Zm00001d048006	Putative phytosulfokine peptide	-2.69954	yes	down
Zm00001d029716	Heavy metal transport/detoxification superfamily protein	1.06706	yes	up
Zm00001d028303	Branched-chain-amino-acid aminotransferase	2.64412	yes	up
Zm00001d003975	-	-1.18747	yes	down
Zm00001d035659	Metallothionein-like protein 2C	9.11437	yes	up
Zm00001d029313	PLASMODESMATA CALLOSE-BINDING PROTEIN 5	2.51648	yes	up
Zm00001d053925	-	-1.20032	yes	down
Zm00001d017069	Inorganic phosphate transporter 2-1 chloroplastic	-2.31544	yes	down
Zm00001d032428	Serinc-domain containing serine and sphingolipid biosynthesis protein	1.27011	yes	up
Zm00001d033091	Mpv17 / PMP22 family protein	-1.71622	yes	down
Zm00001d011144	DCD (Development and Cell Death) domain protein	1.24717	yes	up
Zm00001d031178	Ubiquitin-protein ligase/ zinc ion binding protein	1.17972	yes	up
Zm00001d004513	Bifunctional 3-phosphoadenosine 5-phosphosulfate synthetase 2	-1.49553	yes	down
Zm00001d011929	Heparan-alpha-glucosaminide N-acetyltransferase	1.32405	yes	up
Zm00001d022391	Phosphatidylinositol 4-phosphate 5-kinase 6	2.67079	yes	up
Zm00001d020555	WAT1-related protein	-2.60794	yes	down
Zm00001d021574	Protein LAZ1	1.17075	yes	up
Zm00001d014953	Ferrochelatase	1.9435	yes	up
Zm00001d005713	Annexin	1.48978	yes	up
Zm00001d044584	Callose synthase 7	-1.22674	yes	down
Zm00001d024786	Os05g0140333 protein	-3.83675	yes	down
Zm00001d003398	floury endosperm1	-1.73292	yes	down
Zm00001d022107	Glyceraldehyde-3-phosphate dehydrogenase A	-1.59878	yes	down
Zm00001d036301	Pre-mRNA-processing-splicing factor 8A	1.41288	yes	up
Zm00001d048496	Per1-like family protein	1.92889	yes	up
Zm00001d043095	Zinc finger protein VAR3 chloroplastic	-1.5158	yes	down
Zm00001d018348	PAP fibrillin family protein	-1.57713	yes	down
Zm00001d052532	Major facilitator superfamily protein	-5.89455	yes	down
Zm00001d024574	Putative cytochrome P450 superfamily protein	-2.6085	yes	down
Zm00001d039837	Spermidine hydroxycinnamoyl transferase	-1.2462	yes	down
Zm00001d034761	Actin-7	1.68264	yes	up
Zm00001d052340	CBL-interacting serine/threonine-protein kinase 10	2.52062	yes	up
Zm00001d022184	Putative pentatricopeptide repeat-containing protein	1.97678	yes	up
Zm00001d015226	Myb family transcription factor PHL6	-1.64287	yes	down
Zm00001d053015	Fructose-bisphosphate aldolase	-1.8167	yes	down
Zm00001d018895	HNH endonuclease	-1.21316	yes	down
Zm00001d034655	Probable protein phosphatase 2C 4	-1.20707	yes	down
Zm00001d010456	-	-1.15927	yes	down
Zm00001d006900	Phospho-2-dehydro-3-deoxyheptonate aldolase 2 chloroplastic	1.33835	yes	up
Zm00001d012335	cis-zeatin O-glucosyltransferase2	-4.87374	yes	down
Zm00001d012485	Transmembrane amino acid transporter family protein	-1.18512	yes	down
Zm00001d048021	allene oxide synthase1	1.47069	yes	up
Zm00001d020492	Probable WRKY transcription factor 40	-1.28778	yes	down
Zm00001d027271	50S ribosomal protein L35	4.47732	yes	up
Zm00001d052828	Salicylate/benzoate carboxyl methyltransferase	-1.76096	yes	down
Zm00001d012398	Putative regulator of chromosome condensation (RCC1) family protein	1.75239	yes	up
Zm00001d035481	zinc finger (MYND type) family protein / programmed cell death 2 C-terminal domain-containing protein	3.61552	yes	up
Zm00001d010061	-	-2.09309	yes	down
Zm00001d007687	Tropinone reductase homolog	-1.72305	yes	down
Zm00001d000358	Auxin response factor 16	-1.93537	yes	down
Zm00001d033551	Phosphoglycerate mutase-like family protein	-1.15022	yes	down
Zm00001d023534	5-formyltetrahydrofolate cyclo-ligase1	-1.35689	yes	down
Zm00001d004442	ABC transporter B family member 19	5.16183	yes	up
Zm00001d029736	Bell-like homeodomain protein 3	-1.61976	yes	down
Zm00001d004053	-	-1.28898	yes	down
Zm00001d019225	Amino acid transporter ANT1	2.41298	yes	up
Zm00001d018318	Protein kinase superfamily protein with octicosapeptide/Phox/Bem1p domain	-1.01337	yes	down
Zm00001d011334	GDSL esterase/lipase	-1.37207	yes	down
Zm00001d035562	Expressed protein; Mannose-specific jacalin-related lectin; protein	5.72909	yes	up
Zm00001d030995	Basic leucine zipper 25	-2.58988	yes	down
Zm00001d051502	calcium dependent protein kinase7	-1.56588	yes	down
Zm00001d049223	Zinc finger CCCH domain-containing protein 33	-1.47064	yes	down
Zm00001d004102	OSJNBa0020I02.16 protein	-2.89864	yes	down
Zm00001d042345	PIN-formed protein5	-1.83572	yes	down
Zm00001d054015	Peptidyl-prolyl cis-trans isomerase FKBP18 chloroplastic	-1.31148	yes	down
Zm00001d023265	-	-1.2903	yes	down
Zm00001d002391	Ubiquitin-specific protease family C19-related protein	1.46972	yes	up
Zm00001d008752	Calcium-dependent lipid-binding (CaLB domain) family protein	1.14677	yes	up
Zm00001d005451	Cellulose synthase A catalytic subunit 5 [UDP-forming]	-1.9449	yes	down
Zm00001d048175	J domain-containing protein required for chloroplast accumulation response 1	-1.00353	yes	down
Zm00001d010079	HXXXD-type acyl-transferase family protein	-1.65926	yes	down
Zm00001d043267	Probable 1-acyl-sn-glycerol-3-phosphate acyltransferase 4	-1.58284	yes	down
Zm00001d008820	2-oxoglutarate (2OG) and Fe(II)-dependent oxygenase superfamily protein	-1.18402	yes	down
Zm00001d037098	Putative HLH DNA-binding domain superfamily protein isoform 1%3B Putative HLH DNA-binding domain superfamily protein isoform 2	-1.87192	yes	down
Zm00001d011467	Tat pathway signal sequence family protein	-1.97117	yes	down
Zm00001d038650	xylem bark cysteine peptidase 3	1.01478	yes	up
Zm00001d008600	Sulfoquinovosyl transferase SQD2	-1.99077	yes	down
Zm00001d040741	Serine carboxypeptidase-like 33	-1.96247	yes	down
Zm00001d051081	Nucleotide/sugar transporter family protein	-2.07828	yes	down
Zm00001d048937	Long chain base biosynthesis protein 2a	-3.58451	yes	down
Zm00001d044092	-	-1.40147	yes	down
Zm00001d028399	Thaumatin-like protein 1	-4.65343	yes	down
Zm00001d049510	Putative cellulose synthase-like family protein	1.52433	yes	up
Zm00001d053880	Protein CHLOROPLAST IMPORT APPARATUS 2	1.46798	yes	up
Zm00001d032532	Glutamyl-tRNA reductase 1 chloroplastic	-1.91198	yes	down
Zm00001d031412	Glycerophosphodiester phosphodiesterase GDPDL3	-1.51006	yes	down
Zm00001d010410	tonoplast intrinsic protein4	1.83968	yes	up
Zm00001d049764	myosin heavy chain-related	1.08586	yes	up
Zm00001d008764	UDP-glycosyltransferase 75B1	-2.49318	yes	down
Zm00001d011387	Uroporphyrinogen decarboxylase 1 chloroplastic	2.02488	yes	up
Zm00001d002174	Cysteine-rich receptor-like protein kinase 6	-2.22945	yes	down
Zm00001d027659	-	-1.01533	yes	down
Zm00001d043293	cytokinin oxidase 4	2.09626	yes	up
Zm00001d025503	ATP sulfurylase 1 chloroplastic	1.37422	yes	up
Zm00001d038879	DNAJ heat shock N-terminal domain-containing protein	1.17631	yes	up
Zm00001d040679	Receptor-like cytosolic serine/threonine-protein kinase RBK1	-1.99188	yes	down
Zm00001d017682	PLATZ transcription factor family protein	2.50667	yes	up
Zm00001d042114	-	1.56469	yes	up
Zm00001d027361	F-box protein PP2-A13	-2.10607	yes	down
Zm00001d037607	Probable WRKY transcription factor 50	-1.93503	yes	down
Zm00001d035597	RmlC-like cupins superfamily protein	-2.51717	yes	down
Zm00001d043551	dehydrin6	1.01316	yes	up
Zm00001d012032	Transcription factor TFIIE alpha subunit	5.20847	yes	up
Zm00001d048627	ATP-citrate synthase alpha chain protein 3	1.2161	yes	up
Zm00001d002446	WAK53a-OsWAK receptor-like protein kinase	-1.4942	yes	down
Zm00001d011067	-	-1.17203	yes	down
Zm00001d013003	NAC domain-containing protein 2	2.09455	yes	up
Zm00001d006711	Rhodopsin [Source:UniProtKB/TrEMBL;Acc:B6SHT2]	-2.41152	yes	down
Zm00001d000019	-	3.51097	yes	up
Zm00001d009599	Putative homeodomain-like transcription factor superfamily protein%3B SANT/MYB protein	-5.06263	yes	down
Zm00001d040220	Enolase-phosphatase E1	-1.80216	yes	down
Zm00001d020134	ABC transporter G family member 40	-1.91498	yes	down
Zm00001d042471	General transcription factor 2-related zinc finger protein	-2.44706	yes	down
Zm00001d020965	Proton pump-interactor 1	-1.51264	yes	down
Zm00001d052019	Putative RING zinc finger domain superfamily protein	-1.55381	yes	down
Zm00001d007827	early light inducible protein1	1.38027	yes	up
Zm00001d021692	Cysteine-rich receptor-like protein kinase 10	-3.17182	yes	down
Zm00001d034616	Protein SCAR2	-1.18967	yes	down
Zm00001d023339	Ubiquitin thioesterase otubain-like	-1.99239	yes	down
Zm00001d034438	Peptidyl-prolyl cis-trans isomerase [Source:UniProtKB/TrEMBL;Acc:A0A1D6L7N1]	1.40342	yes	up
Zm00001d042279	Probable beta-14-xylosyltransferase IRX10L	1.09398	yes	up
Zm00001d003495	-	-1.87769	yes	down
Zm00001d016332	Probable protein phosphatase 2C 72	-1.43981	yes	down
Zm00001d041773	Leucine-rich repeat protein kinase family protein	-2.72201	yes	down
Zm00001d019061	Forkhead-associated (FHA) domain-containing protein	2.47031	yes	up
Zm00001d029243	Cytochrome P450 84A1	1.80102	yes	up
Zm00001d002762	Ethylene-responsive transcription factor 2	-2.86968	yes	down
Zm00001d044261	Protein indeterminate-domain 9	1.61874	yes	up
Zm00001d020738	Gibberellin receptor GID1L2	-2.50745	yes	down
Zm00001d006678	geranylgeranyl pyrophosphate synthase1	-1.27949	yes	down
Zm00001d028806	Sex determination protein tasselseed-2	-2.62571	yes	down
Zm00001d031182	Homeobox-transcription factor 84	1.19844	yes	up
Zm00001d020780	glutathione transferase23	1.94335	yes	up
Zm00001d028820	Chaperone DnaJ-domain superfamily protein	-1.62017	yes	down
Zm00001d005742	-	-4.14247	yes	down
Zm00001d016777	Zinc finger CCCH domain-containing protein 4	4.63674	yes	up
Zm00001d051609	Heat shock 70 kDa protein 17	-1.7856	yes	down
Zm00001d053376	AAA-type ATPase family protein / ankyrin repeat family protein	-1.06594	yes	down
Zm00001d021006	MTD1	1.35256	yes	up
Zm00001d021935	Putative polyol transporter 1	-1.91594	yes	down
Zm00001d018122	E3 ubiquitin-protein ligase ATL6	4.16745	yes	up
Zm00001d032562	evolutionarily conserved C-terminal region 2	5.87236	yes	up
Zm00001d013364	CSC1-like protein RXW8	-4.03038	yes	down
Zm00001d021135	phosphatidylethanolamine-binding protein24	-5.26397	yes	down
Zm00001d022132	inter-alpha-trypsin inhibitor heavy chain-related	1.4908	yes	up
Zm00001d027367	pyrimidine deaminase1	1.31092	yes	up
Zm00001d021202	Inactive LRR receptor-like serine/threonine-protein kinase BIR2	-1.38155	yes	down
Zm00001d002658	Transducin/WD40 repeat-like superfamily protein	2.55469	yes	up
Zm00001d034022	Tubulin beta-4 chain	-4.30599	yes	down
Zm00001d008467	Cysteine-rich receptor-like protein kinase 37	-1.29876	yes	down
Zm00001d045807	-	-2.18826	yes	down
Zm00001d009337	HEAT repeat-containing protein	2.39732	yes	up
Zm00001d047063	camphor resistance CrcB family protein	-1.0433	yes	down
Zm00001d023979	Diacylglycerol kinase 2	2.66745	yes	up
Zm00001d020612	Choline/ethanolamine kinase	1.08601	yes	up
Zm00001d041362	resistance to Puccinia sorghi3	-1.04383	yes	down
Zm00001d021638	Protein HYPER-SENSITIVITY-RELATED 4	-4.06262	yes	down
Zm00001d010755	trehalose-6-phosphate synthase1	-1.55447	yes	down
Zm00001d052763	Putative ACT-domain containing protein kinase family protein	-1.23671	yes	down
Zm00001d053327	Galactoside 2-alpha-L-fucosyltransferase	-1.50036	yes	down
Zm00001d002632	RHOMBOID-like protein 3	-2.68526	yes	down
Zm00001d032916	-	-1.63327	yes	down
Zm00001d014456	Glutamate receptor 3.4	-1.58687	yes	down
Zm00001d033180	brassinosteroid-deficient dwarf1	3.02674	yes	up
Zm00001d016130	GDSL esterase/lipase	-1.60618	yes	down
Zm00001d001206	-	1.56357	yes	up
Zm00001d008951	Pre-mRNA-splicing factor cwc15	-1.9114	yes	down
Zm00001d032301	S-adenosyl-L-methionine-dependent methyltransferases superfamily protein	-1.25751	yes	down
Zm00001d047849	Sulfoquinovosyl transferase SQD2	-1.36742	yes	down
Zm00001d035098	glycine-rich protein	1.78079	yes	up
Zm00001d011202	Protein phosphatase 2C 16	1.83234	yes	up
Zm00001d000526	-	-1.39513	yes	down
Zm00001d003572	Calmodulin-binding protein 60 C	-1.5112	yes	down
Zm00001d021047	Nucleotide-diphospho-sugar transferase family protein	-3.31924	yes	down
Zm00001d032209	-	-1.02188	yes	down
Zm00001d027749	Sulfate transporter 3.1	2.64329	yes	up
Zm00001d034711	-	2.43173	yes	up
Zm00001d031945	Thioredoxin family protein	-1.22196	yes	down
Zm00001d035579	Nudix hydrolase 9	2.79461	yes	up
Zm00001d015589	Premnaspirodiene oxygenase	-2.93071	yes	down
Zm00001d024867	OSJNBb0040D15.7 protein	-3.60915	yes	down
Zm00001d051850	Peptidase S24/S26A/S26B/S26C family protein	2.05592	yes	up
Zm00001d053569	Cytochrome P450 711A1	-1.49813	yes	down
Zm00001d011269	GDSL esterase/lipase	-2.81042	yes	down
Zm00001d025170	stearoyl-acyl-carrier-protein desaturase11	1.51199	yes	up
Zm00001d048563	ARM repeat superfamily protein	-1.76269	yes	down
Zm00001d039059	Protease Do-like 1 chloroplastic	-1.12064	yes	down
Zm00001d025255	Putative DUF26-domain protein kinase	-1.91441	yes	down
Zm00001d033874	Thioredoxin superfamily protein	-1.10164	yes	down
Zm00001d010798	oxidative stress 3	2.91524	yes	up
Zm00001d052383	Coatomer subunit beta'-3	-3.93866	yes	down
Zm00001d011379	glycosyl transferase family 1 protein	1.9613	yes	up
Zm00001d044157	cytochrome P450 family 72 subfamily A polypeptide 8	-2.00252	yes	down
Zm00001d029488	-	1.63517	yes	up
Zm00001d027851	-	-1.18324	yes	down
Zm00001d005036	Serine/threonine-protein kinase	1.05593	yes	up
Zm00001d041873	Protein kinase superfamily protein	-2.97949	yes	down
Zm00001d025831	ammonium transporter1	-2.29207	yes	down
Zm00001d035475	Isovaleryl-CoA dehydrogenase mitochondrial	2.02679	yes	up
Zm00001d035019	Protein mago nashi homolog	1.91044	yes	up
Zm00001d032909	Cellulose synthase-like protein D3	-4.06549	yes	down
Zm00001d033623	Lipoxygenase	1.78825	yes	up
Zm00001d021040	Protein FATTY ACID EXPORT 1 chloroplastic	-1.36128	yes	down
Zm00001d043780	threonine synthase1	-1.41515	yes	down
Zm00001d025726	Putative leucine-rich repeat transmembrane protein kinase family protein	-1.95463	yes	down
Zm00001d010007	Lachrymatory factor synthase	1.80401	yes	up
Zm00001d006902	Coatomer subunit beta'-3	-3.58354	yes	down
Zm00001d033451	Type IV inositol polyphosphate 5-phosphatase 7	1.99284	yes	up
Zm00001d009726	alpha/beta-Hydrolases superfamily protein	-1.14908	yes	down
Zm00001d038303	-	-2.87163	yes	down
Zm00001d040670	Lipoamide acyltransferase component of branched-chain alpha-keto acid dehydrogenase complex mitochondrial	1.53945	yes	up
Zm00001d040242	Nuclear transport factor 2 (NTF2) family protein	-2.45938	yes	down
Zm00001d033965	Protein WRKY1	-3.00662	yes	down
Zm00001d015131	-	-1.04016	yes	down
Zm00001d008176	Squamosa promoter-binding protein-like (SBP domain) transcription factor family protein	-1.41774	yes	down
Zm00001d045864	65-kDa microtubule-associated protein 1	1.93673	yes	up
Zm00001d026224	-	1.76677	yes	up
Zm00001d038562	Probable sugar phosphate/phosphate translocator	1.4833	yes	up
Zm00001d037982	AMP deaminase	-1.9047	yes	down
Zm00001d032166	Protein ENHANCED DISEASE RESISTANCE 2	1.06741	yes	up
Zm00001d000237	cis-zeatin O-glucosyltransferase1	-4.09275	yes	down
Zm00001d045377	-	-2.60104	yes	down
Zm00001d031948	Thioredoxin family protein	-1.37383	yes	down
Zm00001d026370	Leucoanthocyanidin reductase	1.41644	yes	up
Zm00001d020963	3-hydroxy-3-methylglutaryl-coenzyme A reductase 2	1.14595	yes	up
Zm00001d044442	ABC transporter G family member 40	2.04007	yes	up
Zm00001d018925	Pumilio homolog 3	-3.20853	yes	down
Zm00001d009612	DUF1645 family protein	-2.25759	yes	down
Zm00001d034851	Aspartokinase	-2.54596	yes	down
Zm00001d026334	probable polyamine oxidase 2	0.939128	yes	up
Zm00001d014919	Glycerate dehydrogenase HPR peroxisomal	-1.24758	yes	down
Zm00001d023699	glycine cleavage system protein H1	-1.67727	yes	down
Zm00001d033535	Cox19-like CHCH family protein	-1.01841	yes	down
Zm00001d027242	Granule-bound starch synthase 1 chloroplastic/amyloplastic	6.92259	yes	up
Zm00001d021955	Rhodopsin	-1.37364	yes	down
Zm00001d034453	Tryptophan synthase alpha chain chloroplastic	-1.84627	yes	down
Zm00001d051877	-	4.32449	yes	up
Zm00001d043083	PIN-formed protein14	1.16253	yes	up
Zm00001d018854	Probable carboxylesterase 15	-2.90615	yes	down
Zm00001d020623	Copper transporter 5	-2.33698	yes	down
Zm00001d011130	Nucleosome assembly protein 1;2	1.19663	yes	up
Zm00001d012323	-	6.53633	yes	up
Zm00001d031833	Mitochondrial 2-oxoglutarate/malate carrier protein	-1.46316	yes	down
Zm00001d045021	Probable phosphopantothenoylcysteine decarboxylase	-1.59591	yes	down
Zm00001d050557	chaperone protein dnaJ-related	-1.47512	yes	down
Zm00001d036751	Formamidopyrimidine-DNA glycosylase	1.16103	yes	up
Zm00001d023208	Protein SMAX1-LIKE 7	-1.01941	yes	down
Zm00001d022310	40S ribosomal protein S6-1	-1.92485	yes	down
Zm00001d019945	Glyceraldehyde-3-phosphate dehydrogenase GAPCP1 chloroplastic	-1.87493	yes	down
Zm00001d018869	aldehyde oxidase5	1.33397	yes	up
Zm00001d033837	Sec14p-like phosphatidylinositol transfer family protein	1.91716	yes	up
Zm00001d034757	Electron transfer flavoprotein subunit alpha mitochondrial	1.81646	yes	up
Zm00001d011073	AT5g02160	-1.69342	yes	down
Zm00001d029778	metallothionein2	4.24202	yes	up
Zm00001d014193	-	-1.17373	yes	down
Zm00001d043374	Peptide transporter PTR2	-2.34075	yes	down
Zm00001d045294	Protein-tyrosine sulfotransferase	1.61156	yes	up
Zm00001d012868	carotene isomerase3	-1.03533	yes	down
Zm00001d044254	ZmGR2c protein	2.37337	yes	up
Zm00001d033307	Outer arm dynein light chain 1 protein	-1.69921	yes	down
Zm00001d043789	Glutathione S-transferase GSTU6	2.25767	yes	up
Zm00001d029502	Glucose-6-phosphate 1-dehydrogenase	-1.03184	yes	down
Zm00001d028698	CDP-diacylglycerol--glycerol-3-phosphate 3-phosphatidyltransferase	1.45181	yes	up
Zm00001d048199	-	-1.20281	yes	down
Zm00001d021905	-	-2.49363	yes	down
Zm00001d044399	photosystem II light harvesting complex gene B1B2	-1.58269	yes	down
Zm00001d037150	Probable tyrosine-protein phosphatase	1.28793	yes	up
Zm00001d008773	-	3.9263	yes	up
Zm00001d008485	Cysteine-rich receptor-like protein kinase 37	-3.67598	yes	down
Zm00001d000502	-	-3.06295	yes	down
Zm00001d036631	Probable CDP-diacylglycerol--inositol 3-phosphatidyltransferase 2	-1.29291	yes	down
Zm00001d040500	G-box-binding factor 3	2.56472	yes	up
Zm00001d008306	RING/U-box superfamily protein	1.16619	yes	up
Zm00001d019507	Cellulose synthase-7	-1.06433	yes	down
Zm00001d039687	Photosystem I reaction center subunit XI chloroplastic	-1.09723	yes	down
Zm00001d031325	25.3 kDa heat shock protein chloroplastic	2.01622	yes	up
Zm00001d007843	L-type lectin-domain containing receptor kinase V.9	-4.615	yes	down
Zm00001d042888	-	2.45633	yes	up
Zm00001d040570	Encodes alpha-helical IF (intermediate filament)-like protein.	-1.5174	yes	down
Zm00001d052519	Probable 2-carboxy-D-arabinitol-1-phosphatase	-1.2845	yes	down
Zm00001d029025	23-bisphosphoglycerate-independent phosphoglycerate mutase 1	4.33505	yes	up
Zm00001d010606	Protein RETICULATA-RELATED 6 chloroplastic	-1.20932	yes	down
Zm00001d023888	-	-1.29339	yes	down
Zm00001d035552	Serine/arginine-rich splicing factor RS2Z32	1.20953	yes	up
Zm00001d031653	Glycerophosphodiester phosphodiesterase GDPD2	-2.10192	yes	down
Zm00001d047758	MAP kinase1	-1.20736	yes	down
Zm00001d029803	Major facilitator superfamily protein	-3.2748	yes	down
Zm00001d033887	Retrovirus-related Pol polyprotein LINE-1	-2.1202	yes	down
Zm00001d003848	-	-1.4925	yes	down
Zm00001d031878	Early nodulin 75 protein [Source:UniProtKB/TrEMBL;Acc:B4FNV9]	4.86747	yes	up
Zm00001d045397	U-box domain-containing protein 35	-1.28238	yes	down
zma-MIR399c	-	-2.99662	yes	down
Zm00001d051055	Cytochrome c oxidase polypeptide VIb%3B Cytochrome c oxidase polypeptide VIb isoform 1%3B Cytochrome c oxidase polypeptide VIb isoform 2	-1.3983	yes	down
Zm00001d017912	LAG1 longevity assurance homolog 3	-2.84374	yes	down
Zm00001d018955	Receptor-like cytosolic serine/threonine-protein kinase RBK1	-1.93597	yes	down
Zm00001d004651	Zinc finger CCCH domain-containing protein 33	-1.01277	yes	down
Zm00001d002801	GT-2-like 1	2.31368	yes	up
Zm00001d038991	Protein MALE DISCOVERER 2	1.43474	yes	up
Zm00001d036650	-	-3.3954	yes	down
Zm00001d035400	-	-1.75426	yes	down
Zm00001d018011	Lecithin-cholesterol acyltransferase-like 4	1.09971	yes	up
Zm00001d023326	Rust resistance-like protein RP1-4%3B Rust resistance-like protein RP1-4 isoform 1%3B Rust resistance-like protein RP1-4 isoform 2	-1.07858	yes	down
Zm00001d040837	Glutaredoxin-C13	-3.06596	yes	down
Zm00001d043795	Glutathione S-transferase GSTU6	1.62621	yes	up
Zm00001d035875	Membrane protein of ER body-like protein	-2.18262	yes	down
Zm00001d012900	Cell number regulator 10	-2.81284	yes	down
Zm00001d036894	heme oxygenase2	1.57054	yes	up
Zm00001d026599	light harvesting chlorophyll a/b binding protein6	-1.40072	yes	down
Zm00001d024425	Regulator of Vps4 activity in the MVB pathway protein	1.00946	yes	up
Zm00001d035051	Ribosome-recycling factor chloroplastic	-1.09586	yes	down
Zm00001d003533	Lipoxygenase	-1.10047	yes	down
Zm00001d047532	Photosystem II repair protein PSB27-H1 chloroplastic	-1.52902	yes	down
Zm00001d009626	protein phosphatase homolog9	2.54187	yes	up
Zm00001d038453	Putative aminotransferase class III superfamily protein	2.12602	yes	up
Zm00001d032375	-	2.54461	yes	up
Zm00001d036972	Putative leucine-rich repeat receptor-like protein kinase family protein	-1.34493	yes	down
Zm00001d016105	Abscisic acid receptor PYL9	-1.00564	yes	down
Zm00001d040026	Bowman-Birk type trypsin inhibitor	3.41082	yes	up
Zm00001d037619	10-deacetylbaccatin III 10-O-acetyltransferase	-2.9623	yes	down
Zm00001d029150	divinyl reductase1	-1.88459	yes	down
Zm00001d042140	Beta-1%2C3-glucanase	1.75235	yes	up
Zm00001d031637	Transmembrane emp24 domain-containing protein p24beta2	1.92851	yes	up
Zm00001d024361	Rho GTPase activation protein (RhoGAP) with PH domain	2.65602	yes	up
Zm00001d035775	Putative phospholipid-transporting ATPase 9	-1.73154	yes	down
Zm00001d044138	siroheme uroporphyrinogen methyltransferase1	-1.54749	yes	down
Zm00001d025901	FIP1	3.37246	yes	up
Zm00001d034551	Polygalacturonase QRT2	2.37543	yes	up
Zm00001d048315	3-dehydroquinate synthase	-1.48836	yes	down
Zm00001d036440	WAT1-related protein	-1.13804	yes	down
Zm00001d042541	lipoxygenase2	1.63564	yes	up
Zm00001d036613	LRR receptor-like serine/threonine-protein kinase EFR	-2.27539	yes	down
Zm00001d021382	MMS19 nucleotide excision repair protein homolog	4.82532	yes	up
Zm00001d043382	glutamate-oxaloacetate transaminase1	1.09009	yes	up
Zm00001d051424	Probable serine/threonine-protein kinase Cx32 chloroplastic	1.53161	yes	up
Zm00001d020033	Cyclin-B1-4	-1.59433	yes	down
Zm00001d018965	Xylanase inhibitor protein 1	2.34196	yes	up
Zm00001d025747	Phosphoglycolate phosphatase 1A chloroplastic	-1.12081	yes	down
Zm00001d032725	Beta-glucosidase GBA2 type family protein	1.06792	yes	up
Zm00001d022254	Haloacid dehalogenase-like hydrolase (HAD) superfamily protein	-1.08893	yes	down
Zm00001d053189	Probable mediator of RNA polymerase II transcription subunit 26c	-2.34334	yes	down
Zm00001d035200	Putative AMP-dependent synthetase and ligase superfamily protein	-1.70458	yes	down
Zm00001d018629	Dirigent-like protein pDIR3	-2.04701	yes	down
Zm00001d012764	malic enzyme4	6.71846	yes	up
Zm00001d052962	Putative RING zinc finger domain superfamily protein	-2.31839	yes	down
Zm00001d042536	fructokinase1	1.75161	yes	up
Zm00001d049381	Adhesive/proline-rich protein%3B Proline-rich family protein	2.96686	yes	up
Zm00001d026368	Thioredoxin-like protein CXXS1	1.57904	yes	up
Zm00001d023494	RING/FYVE/PHD zinc finger superfamily protein	1.40051	yes	up
Zm00001d031449	Lipoxygenase 2 chloroplastic	-4.23519	yes	down
Zm00001d013900	Expressed protein; protein	8.13067	yes	up
Zm00001d047638	Calcium-dependent phosphotriesterase superfamily protein	-2.72552	yes	down
Zm00001d018004	Rho-related protein from plants 1	1.35526	yes	up
Zm00001d001374	-	3.80676	yes	up
Zm00001d046946	-	-2.41685	yes	down
Zm00001d013435	Serine/threonine-protein kinase AtPK1/AtPK6	-1.92062	yes	down
Zm00001d008845	Pre-mRNA-processing-splicing factor 8A	-3.17976	yes	down
Zm00001d040450	Putative uncharacterized protein [Source:UniProtKB/TrEMBL;Acc:B6SX29]	-1.86123	yes	down
Zm00001d024734	Peroxidase 2	-3.9924	yes	down
Zm00001d048061	3-ketoacyl-CoA synthase	1.63495	yes	up
Zm00001d052977	-	1.16704	yes	up
Zm00001d003445	-	-1.19384	yes	down
Zm00001d040780	-	-1.68318	yes	down
Zm00001d034715	rubisco accumulation factor2	-1.4757	yes	down
Zm00001d046364	Putative U-box domain protein kinase family	-1.66774	yes	down
Zm00001d024499	Nuclear factor 1 A-type isoform 2	-1.17171	yes	down
Zm00001d034031	-	-2.16169	yes	down
Zm00001d038280	U-box domain-containing protein 29	-2.34674	yes	down
Zm00001d021309	Transcription initiation factor IIB-2	1.1156	yes	up
Zm00001d023336	Putative WRKY DNA-binding domain superfamily protein	-1.83558	yes	down
Zm00001d046748	Putative polyphenol oxidase family protein	-1.52318	yes	down
Zm00001d024937	OSJNBa0089E12.13 protein; protein	1.03157	yes	up
Zm00001d031351	Protein kinase superfamily protein	-4.36679	yes	down
Zm00001d004331	-	-1.20684	yes	down
Zm00001d040075	Glycosyltransferase family 61 protein	-3.19221	yes	down
Zm00001d014796	NEP1-interacting protein-like 1	1.42041	yes	up
Zm00001d015992	-	1.59931	yes	up
Zm00001d011782	Haloacid dehalogenase-like hydrolase (HAD) superfamily protein	3.27749	yes	up
Zm00001d027789	-	1.10202	yes	up
Zm00001d029497	Zinc transporter 2	-1.96848	yes	down
Zm00001d011826	NAD(P)H-quinone oxidoreductase subunit O chloroplastic	-1.41733	yes	down
Zm00001d006758	Formin-like protein 20	-1.35337	yes	down
Zm00001d033225	Pyruvate dehydrogenase E1 component subunit beta-3 chloroplastic	-1.25284	yes	down
Zm00001d001882	Signal recognition particle 19 kDa protein	1.89684	yes	up
Zm00001d053398	Acid phosphatase/vanadium-dependent haloperoxidase-related protein	4.8851	yes	up
Zm00001d010840	triacylglycerol lipase-like 1	5.69932	yes	up
Zm00001d018431	Wall-associated receptor kinase-like 8	3.07293	yes	up
Zm00001d031677	MtN19-like protein	1.09392	yes	up
Zm00001d038582	-	-2.86577	yes	down
Zm00001d047077	Beta-amylase 3 chloroplastic	-1.30563	yes	down
Zm00001d001004	-	-4.26755	yes	down
Zm00001d023318	-	-1.51163	yes	down
Zm00001d014659	Macrophage migration inhibitory factor	-1.84137	yes	down
Zm00001d034035	glutathione transporter1	-1.11072	yes	down
Zm00001d040431	Protein kinase APK1B chloroplastic	4.31863	yes	up
Zm00001d026712	Glycoside transferase%2C six-hairpin%2C subgroup	-3.56356	yes	down
Zm00001d003750	Digalactosyldiacylglycerol synthase 1 chloroplastic	-1.23976	yes	down
Zm00001d043519	Peptidase M28 family protein	-1.81781	yes	down
Zm00001d028623	U-box domain-containing protein 13	-1.27537	yes	down
Zm00001d044826	NOD26-like membrane intrinsic protein2	-1.73945	yes	down
Zm00001d009189	TPR repeat%3B TPR repeat-containing domain protein	-1.15207	yes	down
Zm00001d035679	Pumilio homolog 3	1.63328	yes	up
Zm00001d032127	Peptidyl-prolyl cis-trans isomerase	-1.05206	yes	down
Zm00001d014794	physical impedance induced protein2	3.26125	yes	up
Zm00001d013644	5-methyltetrahydropteroyltriglutamate--homocysteine methyltransferase 1	1.26047	yes	up
Zm00001d028702	50S ribosomal protein L10 chloroplastic	-1.26885	yes	down
Zm00001d044494	Pectin acetylesterase 9	6.03448	yes	up
Zm00001d021649	Ras-related small GTP-binding family protein	-2.05324	yes	down
Zm00001d015651	Lycopene beta cyclase chloroplastic	-1.25206	yes	down
Zm00001d006311	Nicotinate-nucleotide pyrophosphorylase [carboxylating] chloroplastic	-1.40985	yes	down
Zm00001d044464	-	-1.17112	yes	down
Zm00001d027520	expansin-like6	2.95811	yes	up
Zm00001d049049	Pyruvate kinase	1.1801	yes	up
Zm00001d036903	Plant Tudor-like RNA-binding protein	-1.38482	yes	down
Zm00001d005158	CASP-like protein 3	-1.85	yes	down
Zm00001d003048	Disease resistance gene analog PIC17	-3.02253	yes	down
Zm00001d010428	-	-2.1305	yes	down
Zm00001d016019	-	-1.5775	yes	down
Zm00001d031777	Histone H3 K4-specific methyltransferase SET7/9 family protein	-2.20078	yes	down
Zm00001d021695	O-Glycosyl hydrolases family 17 protein	-2.60133	yes	down
Zm00001d020472	Ribonuclease 3-like protein 1	3.93255	yes	up
Zm00001d046300	phosphatidylethanolamine-binding protein26	-2.03383	yes	down
Zm00001d040681	alpha/beta-Hydrolases superfamily protein	-2.30322	yes	down
Zm00001d017249	ammonium transporter2	-3.18705	yes	down
Zm00001d024928	Zinc finger CCCH domain-containing protein 24	3.47974	yes	up
Zm00001d002332	NAD(P)-binding Rossmann-fold superfamily protein	-1.27066	yes	down
Zm00001d044024	ustilago maydis induced8	1.654	yes	up
Zm00001d026311	NAD(P)-binding Rossmann-fold superfamily protein	1.87736	yes	up
Zm00001d014614	Probable xyloglucan endotransglucosylase/hydrolase protein 21	2.26902	yes	up
Zm00001d042673	Amidophosphoribosyltransferase	-1.33267	yes	down
Zm00001d053974	-	-1.91661	yes	down
Zm00001d024432	Phenolic glucoside malonyltransferase 1	-3.2941	yes	down
Zm00001d035002	ferredoxin5	-1.01209	yes	down
Zm00001d017966	Dihydropyrimidine dehydrogenase (NADP(+)) chloroplastic	1.87927	yes	up
Zm00001d011746	SPA1-related 3	-1.22062	yes	down
Zm00001d013278	Acyl-CoA N-acyltransferase with RING/FYVE/PHD-type zinc finger protein	1.63072	yes	up
Zm00001d017706	Pentatricopeptide repeat-containing protein	-1.32873	yes	down
Zm00001d052478	Embryogenesis transmembrane protein-like	-4.38721	yes	down
Zm00001d047358	Peroxidase K	-4.49035	yes	down
Zm00001d027322	Protein WEAK CHLOROPLAST MOVEMENT UNDER BLUE LIGHT 1	-1.2233	yes	down
Zm00001d010399	Putative WRKY DNA-binding domain superfamily protein isoform 1%3B Putative WRKY DNA-binding domain superfamily protein isoform 2	-1.40125	yes	down
Zm00001d010440	sugars will eventually be exported transporter3a	-2.8784	yes	down
Zm00001d004921	benzoxazinone synthesis14	4.5976	yes	up
Zm00001d009743	Pentatricopeptide repeat-containing protein	-1.77072	yes	down
Zm00001d026267	Protein kinase superfamily protein	1.24718	yes	up
Zm00001d003248	Acid phosphatase/vanadium-dependent haloperoxidase-related protein	2.00731	yes	up
Zm00001d018828	ubiquitin-specific protease 8	-1.59946	yes	down
Zm00001d007807	ATP-dependent DNA helicase 2 subunit KU70	1.45237	yes	up
Zm00001d000364	Actin-related protein 2/3 complex subunit 3	-1.61446	yes	down
Zm00001d013411	UV-B-induced protein chloroplastic	1.06998	yes	up
Zm00001d000164	Phosphoribulokinase chloroplastic	-1.03903	yes	down
Zm00001d040034	Multicopper oxidase LPR2	-1.03032	yes	down
Zm00001d001959	GTP cyclohydrolase I 1	-1.06254	yes	down
Zm00001d020996	Cyclin-B1-4	-1.39016	yes	down
Zm00001d007102	RNA-binding protein	1.55972	yes	up
Zm00001d053157	-	-2.31967	yes	down
Zm00001d011972	-	-1.67354	yes	down
Zm00001d009605	Sugar transporter ERD6-like 6	-2.9061	yes	down
Zm00001d043380	Protein CHLORORESPIRATORY REDUCTION 7 chloroplastic	-1.05565	yes	down
Zm00001d027233	-	-1.19837	yes	down
Zm00001d024669	Alpha-humulene/(-)-(E)-beta-caryophyllene synthase	2.50385	yes	up
Zm00001d019253	-	3.52812	yes	up
Zm00001d034017	Exhydrolase II	-1.21065	yes	down
Zm00001d002511	Sirohydrochlorin ferrochelatase chloroplastic	-1.22688	yes	down
Zm00001d052434	major facilitator superfamily defense2	-1.54576	yes	down
Zm00001d007753	Eukaryotic aspartyl protease family protein	3.46785	yes	up
Zm00001d010698	NAD(P)H dehydrogenase (quinone) FQR1	3.09726	yes	up
Zm00001d004022	RPM1-interacting protein 4	-1.27433	yes	down
Zm00001d044508	Cysteine-rich receptor-like protein kinase 2	3.51094	yes	up
Zm00001d034692	UDP-glycosyltransferase 76C1	-1.62736	yes	down
Zm00001d035065	EMBRYO DEFECTIVE 140	1.1665	yes	up
Zm00001d031163	Haloacid dehalogenase-like hydrolase (HAD) superfamily protein	-1.27494	yes	down
Zm00001d003851	Probable alpha-amylase 2	1.50482	yes	up
Zm00001d011890	cytokinin oxidase 3	-2.09113	yes	down
Zm00001d006889	Delta(14)-sterol reductase	-1.11733	yes	down
Zm00001d047290	Ninja-family protein 6	1.4566	yes	up
Zm00001d008858	Whole genome shotgun sequence of line PN40024 scaffold_2.assembly12x (Fragment)	-1.42862	yes	down
Zm00001d029489	Nuclear transcription factor Y subunit A-8	1.02462	yes	up
Zm00001d012662	-	1.01198	yes	up
Zm00001d032476	Probable methyltransferase PMT18	-1.44557	yes	down
Zm00001d038250	HSP40/DnaJ peptide-binding protein	-3.03645	yes	down
Zm00001d047905	-	-2.55515	yes	down
Zm00001d043104	-	-1.02031	yes	down
Zm00001d025166	Putative quinone-oxidoreductase homolog chloroplastic	1.11467	yes	up
Zm00001d038549	Putative DUF26-domain receptor-like protein kinase family protein	-4.07355	yes	down
Zm00001d006868	Peroxisomal (S)-2-hydroxy-acid oxidase GLO4	-1.00731	yes	down
Zm00001d012615	External alternative NAD(P)H-ubiquinone oxidoreductase B4 mitochondrial	6.78063	yes	up
Zm00001d020607	Dormancy-associated protein homolog 3	1.08609	yes	up
Zm00001d020808	Peroxidase 17	-1.00846	yes	down
Zm00001d034772	Encodes a close homolog of the Cauliflower OR (Orange) protein. The function of OR is to induce the differentiation of proplastids or other noncolored plastids into chromoplasts for carotenoid accumulation. Both proteins contain a Cysteine-rich zi /.../ger domain that is highly specific to DnaJ-like molecular chaperons.	1.66441	yes	up
Zm00001d027325	peptidoglycan-binding LysM domain-containing protein	2.08531	yes	up
Zm00001d040264	-	-1.54228	yes	down
Zm00001d042341	-	1.46671	yes	up
Zm00001d045379	Coatomer subunit beta'-3	-1.20194	yes	down
Zm00001d034479	histone one (H1)	1.02411	yes	up
Zm00001d021025	Chloroplastic quinone-oxidoreductase	-1.29857	yes	down
Zm00001d008916	Small nuclear ribonucleoprotein E	2.10235	yes	up
Zm00001d023305	Protein LURP-one-related 2	-2.11535	yes	down
Zm00001d002032	-	6.33418	yes	up
Zm00001d047210	Putative metacaspase family protein	-1.41539	yes	down
Zm00001d048113	DNA-directed RNA polymerase subunit beta'	-2.10226	yes	down
Zm00001d039715	Ultraviolet-B-repressible protein	-2.55019	yes	down
Zm00001d002754	Homeobox-leucine zipper protein ATHB-4	4.17403	yes	up
Zm00001d000066	-	-2.22605	yes	down
Zm00001d030368	-	4.32809	yes	up
Zm00001d051664	2-oxoglutarate (2OG) and Fe(II)-dependent oxygenase superfamily protein	1.76384	yes	up
Zm00001d045145	2-oxoglutarate (2OG) and Fe(II)-dependent oxygenase superfamily protein	-1.82553	yes	down
Zm00001d011734	Inorganic pyrophosphatase 1	-2.56205	yes	down
Zm00001d018464	-	-1.27937	yes	down
Zm00001d009908	UDP-glucuronic acid decarboxylase 4	1.19013	yes	up
Zm00001d009140	Peroxidase 64	2.29733	yes	up
Zm00001d025845	-	-1.16955	yes	down
Zm00001d026374	-	-1.43874	yes	down
Zm00001d033714	Regulator of Vps4 activity in the MVB pathway protein	-2.35182	yes	down
Zm00001d018839	cytochrome P-450 19	-1.35034	yes	down
Zm00001d023757	NAD(P)H-quinone oxidoreductase subunit U chloroplastic	-1.26692	yes	down
Zm00001d036718	Phospholipase D Z	-1.46989	yes	down
Zm00001d016075	-	-1.00747	yes	down
Zm00001d014126	UDP-glycosyltransferase 86A2	-1.35638	yes	down
Zm00001d039181	RNA polymerase sigma factor sigC	-1.30099	yes	down
Zm00001d031366	Protein kinase superfamily protein	-4.38986	yes	down
Zm00001d007349	Expressed protein; protein	1.85581	yes	up
Zm00001d042363	Zinc finger CCCH domain-containing protein 33	-1.05738	yes	down
Zm00001d014898	Clathrin light chain 2	1.0508	yes	up
Zm00001d029053	Lung seven transmembrane receptor family protein	1.27053	yes	up
Zm00001d020209	Whole genome shotgun sequence of line PN40024 scaffold_102.assembly12x (Fragment)	5.63455	yes	up
Zm00001d009354	3-ketoacyl-CoA synthase	-1.25432	yes	down
Zm00001d028745	Rhodanese-like family protein	-1.32068	yes	down
Zm00001d036825	Nuclear pore complex protein NUP155	1.2746	yes	up
Zm00001d036388	-	-1.67192	yes	down
Zm00001d041140	-	-2.53309	yes	down
Zm00001d027524	Basic endochitinase B	-1.75779	yes	down
Zm00001d031428	Monogalactosyldiacylglycerol synthase 2 chloroplastic	-4.33797	yes	down
Zm00001d041472	NAC domain-containing protein 21/22	2.39378	yes	up
Zm00001d002694	Branched-chain-amino-acid aminotransferase 3 chloroplastic	-1.1192	yes	down
Zm00001d034836	Wiscott-Aldrich syndrome%2C C-terminal	4.71732	yes	up
Zm00001d024258	Probable 2-oxoacid dependent dioxygenase	-2.68689	yes	down
Zm00001d026223	Hydrogen peroxide-induced 1	4.34483	yes	up
Zm00001d007560	Beta-carotene isomerase D27 chloroplastic	-2.71701	yes	down
Zm00001d013934	soluble epoxide hydrolase	1.19274	yes	up
Zm00001d042883	Probable methyltransferase PMT10	1.67527	yes	up
Zm00001d035401	Putative DUF26-domain receptor-like protein kinase family protein	-1.70248	yes	down
Zm00001d008229	Putative MYB DNA-binding domain superfamily protein	-1.39527	yes	down
Zm00001d018632	Pyridoxal 5'-phosphate synthase-like subunit PDX1.2	-1.82168	yes	down
Zm00001d042142	Probable inactive purple acid phosphatase 16	-3.36219	yes	down
Zm00001d017120	nuclear binding protein35	1.12066	yes	up
Zm00001d038732	Acid phosphatase/vanadium-dependent haloperoxidase-related protein	-1.75145	yes	down
Zm00001d026084	IQ-domain 23	-3.65358	yes	down
Zm00001d039095	-	-2.29111	yes	down
Zm00001d020100	protein phosphatase homolog6	2.11413	yes	up
Zm00001d033523	GATA transcription factor 24	-1.15878	yes	down
Zm00001d044119	Cystathionine beta-synthase (CBS) family protein	3.35877	yes	up
Zm00001d026353	-	-3.04078	yes	down
Zm00001d045047	Anaphase-promoting complex subunit 4	-1.78857	yes	down
Zm00001d053715	UDP-glycosyltransferase 84A1	-2.05783	yes	down
Zm00001d036206	ATP-dependent 6-phosphofructokinase 3	6.14479	yes	up
Zm00001d006683	UDP-glycosyltransferase 78D2	-1.43609	yes	down
Zm00001d044120	Sterol 14-demethylase	3.15563	yes	up
Zm00001d044667	Nucleic acid binding protein	-1.9868	yes	down
Zm00001d048168	3-ketoacyl-CoA synthase 15	5.44896	yes	up
Zm00001d027480	Calcium-dependent protein kinase 6	1.18013	yes	up
Zm00001d042692	Protein TRANSPARENT TESTA 12	4.93987	yes	up
Zm00001d021703	oxygen evolving complex2	-1.58593	yes	down
Zm00001d010956	Zinc finger CCCH domain-containing protein 29	-1.19164	yes	down
Zm00001d020628	Cytochrome P450 84A1	-1.88516	yes	down
Zm00001d016408	-	-3.06003	yes	down
Zm00001d007450	-	-1.21247	yes	down
Zm00001d015215	-	-1.58793	yes	down
Zm00001d021086	Transcription factor bHLH137	5.04488	yes	up
Zm00001d027530	NAC-transcription factor 53	-3.08727	yes	down
Zm00001d025228	-	-1.05963	yes	down
Zm00001d026608	Putative thioredoxin superfamily protein%3B Thioredoxin X	-1.47935	yes	down
Zm00001d013810	multidrug and toxic compound extrusion2	1.00816	yes	up
Zm00001d016477	Eukaryotic aspartyl protease family protein	1.72164	yes	up
Zm00001d035038	Fructokinase-like 1 chloroplastic	-1.68294	yes	down
Zm00001d053991	-	-3.15726	yes	down
Zm00001d033471	Putative DNA-binding protein	-6.05194	yes	down
Zm00001d017167	Integrin-linked protein kinase family	-1.17042	yes	down
Zm00001d046440	FscO	-1.48119	yes	down
Zm00001d041964	Storage protein	2.35073	yes	up
Zm00001d028187	Heparanase-like protein 1	1.52389	yes	up
Zm00001d028539	Sulfoquinovosyl transferase SQD2	-1.25458	yes	down
Zm00001d013022	(+)-neomenthol dehydrogenase	-2.66083	yes	down
Zm00001d051206	Serine carboxypeptidase-like 34	-1.80732	yes	down
Zm00001d048342	Probable serine/threonine-protein kinase Cx32 chloroplastic	-1.78416	yes	down
Zm00001d010368	derlin1	1.02525	yes	up
Zm00001d011195	Probable protein phosphatase 2C 74	1.45541	yes	up
Zm00001d009377	-	2.19094	yes	up
Zm00001d021299	Phosphatase DCR2	1.62733	yes	up
Zm00001d007379	CASP-like protein 1U2	-2.81627	yes	down
Zm00001d027375	LysM domain containing protein	3.28247	yes	up
Zm00001d017318	VHS domain-containing protein	-3.57085	yes	down
Zm00001d037468	phosphate transporter4	-1.03144	yes	down
Zm00001d010804	Proteasome maturation factor UMP1	1.05358	yes	up
Zm00001d045537	CYCLOPS	-2.63202	yes	down
Zm00001d006835	Nuclear transcription factor Y subunit A-8	1.6769	yes	up
Zm00001d001399	-	3.25114	yes	up
Zm00001d014507	Auxin response factor 16	-1.04267	yes	down
Zm00001d028867	cAMP-regulated phosphoprotein 19-related protein	-4.65688	yes	down
Zm00001d023887	Acyl carrier protein	-1.66244	yes	down
Zm00001d050018	ABSCISIC ACID-INSENSITIVE 5-like protein 5	1.64951	yes	up
Zm00001d034452	Tryptophan synthase alpha chain chloroplastic	-2.1256	yes	down
Zm00001d033893	-	-2.11318	yes	down
Zm00001d005315	Calcium-dependent lipid-binding (CaLB domain) family protein	-1.65746	yes	down
Zm00001d052590	SWI/SNF complex subunit SWI3C	-3.63957	yes	down
Zm00001d039851	-	1.75572	yes	up
Zm00001d046938	Pollen receptor-like kinase 4	-2.25887	yes	down
Zm00001d018298	17.4 kDa class III heat shock protein	1.41287	yes	up
Zm00001d012707	Bifunctional riboflavin kinase/FMN phosphatase	-1.4091	yes	down
Zm00001d021732	Cellulose synthase-like protein D3	-4.16018	yes	down
Zm00001d021739	PLAC8 family protein	-1.09622	yes	down
Zm00001d045190	Putative WAK family receptor-like protein kinase	-2.43304	yes	down
Zm00001d027794	-	2.24515	yes	up
Zm00001d006688	Putative polyol transporter 1	3.61913	yes	up
Zm00001d044285	calcineurin B-like10	2.73552	yes	up
Zm00001d006397	UDP-glycosyltransferase 85A7	-3.41539	yes	down
Zm00001d006566	ELAV-like protein 4	-1.54504	yes	down
Zm00001d017961	Microtubule-associated protein 70-1	1.88298	yes	up
Zm00001d034446	Guanylate-binding family protein	1.04253	yes	up
Zm00001d033878	ACT domain-containing protein ACR1	3.61642	yes	up
Zm00001d040656	sugars will eventually be exported transporter17a	2.90087	yes	up
Zm00001d023608	Putative leucine-rich repeat receptor-like protein kinase family protein	-1.19867	yes	down
Zm00001d046916	CASP-like protein 10	1.80907	yes	up
Zm00001d009481	-	-1.1642	yes	down
Zm00001d001843	Thioredoxin X chloroplastic	-1.11004	yes	down
Zm00001d033717	-	-1.22306	yes	down
Zm00001d014460	DnaJ protein ERDJ3A	4.48316	yes	up
Zm00001d018820	FAD-dependent oxidoreductase family protein	1.06046	yes	up
Zm00001d050837	Gibberellin receptor GID1L2	-1.51098	yes	down
Zm00001d032099	sec34-like family protein	1.03934	yes	up
Zm00001d015743	Transcription factor HY5	-1.00529	yes	down
Zm00001d041634	-	1.77254	yes	up
Zm00001d006360	Expansin-like A2	-2.58514	yes	down
Zm00001d037115	Choline/ethanolaminephosphotransferase 1	-1.18617	yes	down
Zm00001d008305	TRAM LAG1 and CLN8 (TLC) lipid-sensing domain containing protein	1.6948	yes	up
Zm00001d014760	Lysophospholipid acyltransferase LPEAT2	1.03101	yes	up
Zm00001d031086	nine-cis-epoxycarotenoid dioxygenase2	5.11232	yes	up
Zm00001d049541	catechol-O-methyltransferase	1.38445	yes	up
Zm00001d011613	Ribosomal L18p/L5e family protein	-3.20269	yes	down
Zm00001d005798	Ethylene-responsive transcription factor RAP2-2	1.05876	yes	up
Zm00001d005885	-	3.45969	yes	up
Zm00001d043640	Transmembrane amino acid transporter family protein	2.69473	yes	up
Zm00001d029560	RING/U-box superfamily protein	1.14598	yes	up
Zm00001d050055	-	1.0708	yes	up
Zm00001d009212	dihydrolipoyl dehydrogenases	1.06412	yes	up
Zm00001d035243	Amino acid permease 6	-2.87882	yes	down
Zm00001d046941	Receptor-like cytosolic serine/threonine-protein kinase RBK1	-1.26548	yes	down
Zm00001d017729	Serine/threonine-protein kinase MHK	1.18634	yes	up
Zm00001d013955	Plant basic secretory protein (BSP) family protein	-4.05441	yes	down
Zm00001d002153	Heterogeneous nuclear ribonucleoprotein U-like protein 1	1.63861	yes	up
Zm00001d015115	Ribose-phosphate pyrophosphokinase	1.16619	yes	up
Zm00001d028299	Squalene epoxidase 1	-1.39893	yes	down
Zm00001d017486	Zinc ion binding protein	3.67773	yes	up
Zm00001d015520	Chaperone protein ClpB4 mitochondrial	1.20377	yes	up
Zm00001d024996	Bowman-Birk type trypsin inhibitor	2.47223	yes	up
Zm00001d023530	-	1.70622	yes	up
Zm00001d048533	Cyclin-dependent protein kinase inhibitor EL2	-4.07373	yes	down
Zm00001d043121	Osmotin-like protein OSM34	2.66843	yes	up
Zm00001d044845	binding	1.38445	yes	up
Zm00001d026335	Autophagy-related protein 8c	1.20204	yes	up
Zm00001d011882	embryo-sac basal-endosperm layer embryo-surrounding-region	-2.89195	yes	down
Zm00001d013858	Probable receptor-like protein kinase	-3.59373	yes	down
Zm00001d041748	Ureide permease 5	-1.0741	yes	down
Zm00001d027876	Omega-amidase chloroplastic	-1.04996	yes	down
Zm00001d030766	-	-1.63144	yes	down
Zm00001d053281	nicotianamine aminotransferase1	-3.02148	yes	down
Zm00001d038862	Cytokinin riboside 5'-monophosphate phosphoribohydrolase LOG8	1.75433	yes	up
Zm00001d028770	Protein kinase superfamily protein	-2.30136	yes	down
Zm00001d009503	2-oxoglutarate (2OG) and Fe(II)-dependent oxygenase superfamily protein	1.1797	yes	up
Zm00001d038870	Late embryogenesis abundant protein%2C group 3	6.27639	yes	up
Zm00001d039919	DUF789 family protein	3.03481	yes	up
Zm00001d034643	Actin-depolymerizing factor 10	3.94417	yes	up
Zm00001d009029	Putative leucine-rich repeat receptor-like protein kinase family protein	-1.01102	yes	down
Zm00001d023323	-	-1.5281	yes	down
Zm00001d029625	-	-1.5391	yes	down
Zm00001d034034	Protein TORNADO 1	-1.14896	yes	down
Zm00001d013324	ATP synthase F1%2C delta subunit family protein	-1.09336	yes	down
Zm00001d034969	Acyl-CoA N-acyltransferases (NAT) superfamily protein	1.38906	yes	up
Zm00001d049054	Cysteine proteinases superfamily protein	2.27081	yes	up
Zm00001d016155	Putative callose synthase 8	-1.54462	yes	down
Zm00001d043193	-	-1.20684	yes	down
Zm00001d037687	derlin3	3.42692	yes	up
Zm00001d035124	Adenylate kinase	-2.31686	yes	down
Zm00001d022856	-	-1.08981	yes	down
Zm00001d035581	-	-3.0819	yes	down
Zm00001d025799	Calmodulin-binding receptor-like cytoplasmic kinase 3	-1.51351	yes	down
Zm00001d051615	Putative lectin-domain receptor-like protein kinase family protein	-3.61322	yes	down
Zm00001d010154	-	-2.22867	yes	down
Zm00001d024204	LHT1	1.84382	yes	up
Zm00001d032311	trehalose-6-phosphate synthase4	1.41131	yes	up
Zm00001d044212	Probable aldo-keto reductase 4	1.45071	yes	up
Zm00001d038067	-	-1.73306	yes	down
Zm00001d044434	Probable inactive receptor kinase	-2.82557	yes	down
Zm00001d005029	Protein SCARECROW	-1.25418	yes	down
Zm00001d042343	CBS domain-containing protein CBSX6	1.60886	yes	up
Zm00001d054051	WPP domain-associated protein	4.99238	yes	up
Zm00001d037018	DUF538 family protein	-1.39112	yes	down
Zm00001d034725	Haloacid dehalogenase-like hydrolase (HAD) superfamily protein	-1.46133	yes	down
Zm00001d013529	Protein NRT1/ PTR FAMILY 2.9	-1.17246	yes	down
Zm00001d005609	protein phosphatase homolog7	2.64474	yes	up
Zm00001d030516	-	-1.36777	yes	down
Zm00001d052018	Probable protein phosphatase 2C 22	2.16254	yes	up
Zm00001d035382	Putative tify domain/CCT motif transcription factor family protein	-1.84547	yes	down
Zm00001d045519	Oligopeptide transporter 7	2.05888	yes	up
Zm00001d039887	Protein apaG	-5.62807	yes	down
Zm00001d043117	ABSCISIC ACID-INSENSITIVE 5-like protein 2	1.02068	yes	up
Zm00001d002302	Auxin responsive protein	-1.21815	yes	down
Zm00001d010039	Cellulase containing protein	-1.61942	yes	down
Zm00001d023669	Putative NAC domain transcription factor superfamily protein	-1.82909	yes	down
Zm00001d010945	Cysteine-rich receptor-like protein kinase 2	2.21124	yes	up
Zm00001d007485	LRR receptor-like serine/threonine-protein kinase GSO2	-1.53141	yes	down
Zm00001d052185	Cyclin-D2-1	1.04921	yes	up
Zm00001d018391	RING/U-box superfamily protein	-1.11389	yes	down
Zm00001d037691	IAA16-auxin-responsive Aux/IAA family member	-2.61448	yes	down
Zm00001d008432	Probable acetyl-CoA acetyltransferase cytosolic 2	1.28293	yes	up
Zm00001d042494	Pentatricopeptide repeat (PPR) superfamily protein	-1.40909	yes	down
Zm00001d002454	Phosphoribulokinase	-1.2556	yes	down
Zm00001d025294	Coilin	1.89038	yes	up
Zm00001d016255	Heat stress transcription factor C-1	1.68082	yes	up
Zm00001d023492	RING/FYVE/PHD zinc finger superfamily protein	-1.85475	yes	down
Zm00001d043730	Dehydrin Xero 1	3.89587	yes	up
Zm00001d009775	Eukaryotic aspartyl protease family protein	-3.41516	yes	down
Zm00001d016160	Potassium channel KAT1	-1.44448	yes	down
Zm00001d002668	root hair specific 17	1.85934	yes	up
Zm00001d036726	Putative WRKY DNA-binding domain superfamily protein	-4.97126	yes	down
Zm00001d051691	DUF506 family protein	-2.61675	yes	down
Zm00001d047025	PLATZ transcription factor family protein	-2.12473	yes	down
Zm00001d026352	Cytochrome c biogenesis ATP-binding export protein ccmA-like%3B Cytochrome c biogenesis ATP-binding export protein ccmA-like protein	-2.81883	yes	down
Zm00001d002621	RING-H2 finger protein ATL7	-1.63979	yes	down
Zm00001d033931	Alcohol dehydrogenase 1	1.70247	yes	up
Zm00001d044061	F-box domain containing protein	2.03039	yes	up
Zm00001d037519	DCD (Development and Cell Death) domain protein	-2.26001	yes	down
Zm00001d022384	-	-1.77448	yes	down
Zm00001d044366	-	6.10757	yes	up
Zm00001d003017	Adenosine kinase 2	1.20662	yes	up
Zm00001d034937	Glutathione S-transferase T1	1.24845	yes	up
Zm00001d032606	-	2.13061	yes	up
Zm00001d012885	Pi starvation-induced protein	-4.34463	yes	down
Zm00001d032230	terpene synthase7	-1.44279	yes	down
Zm00001d026253	Calcium-transporting ATPase 9 plasma membrane-type	1.80616	yes	up
Zm00001d017666	Protein NRT1/ PTR FAMILY 7.2	-1.42315	yes	down
Zm00001d017425	Cytochrome b5	-1.97096	yes	down
Zm00001d019181	AT4g33690/T16L1_180	1.75942	yes	up
Zm00001d023576	Transmembrane 9 superfamily member 1	1.50866	yes	up
Zm00001d045784	RPM1-interacting protein 4 (RIN4) family protein	-1.20765	yes	down
Zm00001d043512	Protein kinase family protein with leucine-rich repeat domain	-3.08637	yes	down
Zm00001d046902	-	-2.18174	yes	down
Zm00001d049023	-	1.15346	yes	up
Zm00001d040613	Stress-inducible membrane pore protein	3.83226	yes	up
Zm00001d012177	Serine/threonine-protein kinase	1.57639	yes	up
Zm00001d020932	Helix-loop-helix DNA-binding domain containing protein	-1.73773	yes	down
Zm00001d025449	Putative MAPKKK family protein kinase	-1.06604	yes	down
Zm00001d022374	Serine carboxypeptidase-like 40	-1.34348	yes	down
Zm00001d043569	Probable WRKY transcription factor 69	-2.94855	yes	down
Zm00001d015361	Transducin/WD40 repeat-like superfamily protein	2.59239	yes	up
Zm00001d003589	ypt homolog1	-1.13154	yes	down
Zm00001d003190	Endochitinase A	3.92556	yes	up
Zm00001d003504	-	-1.98395	yes	down
Zm00001d008537	-	2.32105	yes	up
Zm00001d021132	3-hydroxyisobutyryl-CoA hydrolase 1	1.10815	yes	up
Zm00001d023867	Golgin candidate 6	1.16128	yes	up
Zm00001d007773	AAA-ATPase ASD mitochondrial	-2.35181	yes	down
Zm00001d026277	coproporphyrinogen III oxidase2	-1.38542	yes	down
Zm00001d008827	Probable choline kinase 2	2.53672	yes	up
Zm00001d051794	-	-1.92755	yes	down
Zm00001d017264	Wall-associated receptor kinase-like 8	-1.53459	yes	down
Zm00001d020396	trehalose-6-phosphate synthase13	1.30647	yes	up
Zm00001d047201	Serine carboxypeptidase-like 40	-2.98993	yes	down
Zm00001d040066	Glycosyltransferase family 61 protein	-1.67033	yes	down
Zm00001d043598	ABC transporter G family member 29	3.5532	yes	up
Zm00001d009256	-	-2.56343	yes	down
Zm00001d038971	MACPF domain-containing protein NSL1	-1.45317	yes	down
Zm00001d047708	SNF2 domain-containing protein CLASSY 1	6.4973	yes	up
Zm00001d022594	phospholipase D11	1.19982	yes	up
Zm00001d037816	C4-dicarboxylate transporter/malic acid transport protein isoform 1%3B C4-dicarboxylate transporter/malic acid transport protein isoform 2	3.0389	yes	up
Zm00001d037025	GDSL esterase/lipase	1.3499	yes	up
Zm00001d006158	-	3.665	yes	up
Zm00001d013572	Cysteine-rich receptor-like protein kinase 10	3.69945	yes	up
Zm00001d013716	Probable E3 ubiquitin-protein ligase ARI2	1.88351	yes	up
Zm00001d019207	NAC domain-containing protein 2	-2.3175	yes	down
Zm00001d052991	-	-2.03682	yes	down
Zm00001d024102	Myosin-binding protein 7	1.63482	yes	up
Zm00001d036370	Chitinase2	-1.20333	yes	down
Zm00001d020732	Probable carboxylesterase 2	-2.50672	yes	down
Zm00001d013415	Receptor-like kinase TMK2	-1.74586	yes	down
Zm00001d047931	3-ketoacyl-CoA synthase	1.93715	yes	up
Zm00001d051178	-	1.44953	yes	up
Zm00001d005895	EF hand family protein	-1.11058	yes	down
Zm00001d011849	Two-component response regulator ARR9	-1.35323	yes	down
Zm00001d033324	B3 domain-containing protein	-1.20485	yes	down
Zm00001d020926	AN15	-1.35207	yes	down
Zm00001d029416	Probable acetyl-CoA acetyltransferase cytosolic 2	1.02811	yes	up
Zm00001d024160	Transcription factor TGA4	-1.84954	yes	down
Zm00001d021639	Taxane 13-alpha-hydroxylase	-1.97775	yes	down
Zm00001d017032	Glycine-rich cell wall structural protein [Source:UniProtKB/TrEMBL;Acc:B4FXY6]	2.75935	yes	up
Zm00001d011705	WD-40 repeat-containing protein MSI4	1.0549	yes	up
GRMZM5G879235	DNA-directed RNA polymerase subunit alpha [Source:UniProtKB/Swiss-Prot;Acc:P09562]	-2.66288	yes	down
Zm00001d003452	-	7.05887	yes	up
Zm00001d015747	Protein disulfide-isomerase like 2-1	-1.31478	yes	down
Zm00001d033004	Protein kinase 2B chloroplastic	-1.13724	yes	down
Zm00001d012610	USP family protein	1.74785	yes	up
Zm00001d020495	WRKY62-superfamily of TFs having WRKY and zinc finger domains	-2.19631	yes	down
Zm00001d036361	Protein LAZ1	1.04699	yes	up
Zm00001d015007	Glutamate receptor 3.3	5.47466	yes	up
Zm00001d041763	Cytokinin-O-glucosyltransferase 2	2.36707	yes	up
Zm00001d035093	AP3-complex subunit beta-A	1.12768	yes	up
Zm00001d038801	GATA transcription factor 12	-4.19943	yes	down
Zm00001d019344	-	-1.60119	yes	down
Zm00001d047523	Probable WRKY transcription factor 30	-2.60892	yes	down
Zm00001d033419	Probable BOI-related E3 ubiquitin-protein ligase 2	-1.69845	yes	down
Zm00001d010210	Potassium channel2	-2.10826	yes	down
Zm00001d021595	Peptidase S16%2C lon	-1.07063	yes	down
Zm00001d008349	-	-3.10196	yes	down
Zm00001d015404	Succinate-semialdehyde dehydrogenase mitochondrial	2.92176	yes	up
Zm00001d025142	Adenine nucleotide alpha hydrolases-like superfamily protein	2.91347	yes	up
Zm00001d018399	-	-1.18431	yes	down
Zm00001d004677	Eukaryotic initiation factor 5C CG2922-PF%2C isoform F	-1.26644	yes	down
Zm00001d041392	calcineurin B-like2	1.44226	yes	up
Zm00001d045742	-	-1.65723	yes	down
Zm00001d045893	Retrovirus-related Pol polyprotein LINE-1	-1.0023	yes	down
Zm00001d046999	-	-1.83174	yes	down
Zm00001d017037	PTB domain-containing engulfment adapter protein 1 isoform 1	-1.40074	yes	down
Zm00001d040777	-	-1.67574	yes	down
Zm00001d034944	Regulatory protein NPR3	-1.22682	yes	down
Zm00001d030577	Light-inducible protein CPRF-2	1.54925	yes	up
Zm00001d039997	NPR1 interactor	-2.84883	yes	down
Zm00001d039512	hexokinase1	1.17522	yes	up
Zm00001d020972	Pentatricopeptide repeat-containing protein mitochondrial	-1.08126	yes	down
Zm00001d036608	Glycosyl hydrolases family 31 protein	-1.66212	yes	down
Zm00001d040621	myb transcription factor40	-1.59354	yes	down
Zm00001d022569	senescence associated gene 20	1.50545	yes	up
Zm00001d047096	Expansin-B4	-1.98868	yes	down
Zm00001d043299	Photosystem II reaction center W protein chloroplastic	-2.83733	yes	down
Zm00001d032481	-	-2.61073	yes	down
Zm00001d003982	-	-2.89619	yes	down
Zm00001d032032	myb domain protein 85	-1.60523	yes	down
Zm00001d008525	Mannose-6-phosphate isomerase 1	-1.87195	yes	down
Zm00001d039535	HXXXD-type acyl-transferase family protein	-1.04721	yes	down
Zm00001d038408	-	1.81682	yes	up
Zm00001d004075	Probable inactive purple acid phosphatase 27	-1.85684	yes	down
Zm00001d005423	DNA-directed RNA polymerases II IV and V subunit 12	-1.56442	yes	down
Zm00001d020775	Pentatricopeptide repeat-containing protein	-1.0097	yes	down
Zm00001d008287	Phenazine biosynthesis PhzC/PhzF protein	-1.40974	yes	down
Zm00001d019161	Gamma-aminobutyrate transaminase POP2 mitochondrial	-3.83393	yes	down
Zm00001d014687	L-zip+NBS+LRR-like protein	-1.2151	yes	down
Zm00001d005256	Sulfate transporter 4.1 chloroplastic	-1.73955	yes	down
Zm00001d045948	Protein DETOXIFICATION 16	2.27175	yes	up
Zm00001d025819	2-phytyl-14-beta-naphthoquinone methyltransferase chloroplastic	-1.24198	yes	down
Zm00001d040152	basic helix-loop-helix (bHLH) DNA-binding superfamily protein	-1.23394	yes	down
Zm00001d007011	-	-1.48444	yes	down
Zm00001d017951	Nudix hydrolase 17 mitochondrial	-2.35227	yes	down
Zm00001d027995	Alcohol dehydrogenase-like 2	-1.67721	yes	down
Zm00001d017502	trehalose-6-phosphate phosphatase6	-1.67114	yes	down
Zm00001d026647	DNA mismatch repair protein MSH3	1.02575	yes	up
Zm00001d031372	Protein kinase superfamily protein	-4.39586	yes	down
Zm00001d046538	Sec14p-like phosphatidylinositol transfer family protein	-2.15752	yes	down
Zm00001d038542	-	-1.10679	yes	down
Zm00001d007578	[Pyruvate dehydrogenase (acetyl-transferring)] kinase mitochondrial	-1.16911	yes	down
Zm00001d041511	Heparanase-like protein 1	-2.49126	yes	down
Zm00001d031495	Probable lysine-specific demethylase ELF6	-1.11529	yes	down
Zm00001d034991	Putative uncharacterized protein [Source:UniProtKB/TrEMBL;Acc:B6TI24]	-1.00641	yes	down
Zm00001d017097	Rhodanese-like domain-containing protein 11 chloroplastic	-1.00928	yes	down
Zm00001d031951	Thioredoxin family protein	-1.06548	yes	down
Zm00001d017409	GATA zinc finger family protein	-1.80504	yes	down
Zm00001d026386	2-methoxy-6-polyprenyl-14-benzoquinol methylase mitochondrial	4.697	yes	up
Zm00001d040173	isoflavone reductase-like1	-1.16892	yes	down
Zm00001d036750	Heptahelical transmembrane protein 1	1.37701	yes	up
Zm00001d038503	Leucine-rich repeat protein kinase family protein	-3.34855	yes	down
Zm00001d001781	L-type lectin-domain containing receptor kinase IX.1	-1.71986	yes	down
Zm00001d006034	DNA binding protein	1.73114	yes	up
Zm00001d031254	Monofunctional riboflavin biosynthesis protein RIBA 3 chloroplastic	-1.01656	yes	down
Zm00001d008466	Cysteine-rich receptor-like protein kinase 37	-2.58199	yes	down
Zm00001d000070	Protein PLANT CADMIUM RESISTANCE 12	-2.41996	yes	down
Zm00001d048688	UDP-glycosyltransferase 75B1	-1.92721	yes	down
Zm00001d046909	Homogentisate phytyltransferase 1 chloroplastic	1.45766	yes	up
Zm00001d008856	-	-2.58371	yes	down
Zm00001d033745	Probable inactive receptor kinase	2.99418	yes	up
Zm00001d024105	Retrotransposon protein SINE subclass	-2.65531	yes	down
Zm00001d045695	Aspartyl protease APCB1	-1.59356	yes	down
Zm00001d031384	Protein kinase superfamily protein	-4.47665	yes	down
Zm00001d051713	-	-1.67306	yes	down
Zm00001d046922	F-box protein AFR	-1.15323	yes	down
Zm00001d005881	Remorin family protein	-1.63347	yes	down
Zm00001d033237	Uncharacterised conserved protein UCP031088 alpha/beta hydrolase	3.23678	yes	up
Zm00001d011779	transducin family protein / WD-40 repeat family protein	-1.06899	yes	down
Zm00001d022182	alpha/beta-Hydrolases superfamily protein	-2.10256	yes	down
Zm00001d038397	NF-YB homolog	1.98388	yes	up
Zm00001d002489	PLATZ transcription factor family protein	-1.48626	yes	down
Zm00001d018819	nine-cis-epoxycarotenoid dioxygenase5	2.99036	yes	up
[truncated: 2,814 more rows]

## Sheet: R-Cr+M VS R-Cr
Gene_id	Gene description	Log2FC(R-Cr+M/R-Cr)	Significant	Regulate
Zm00001d033981	ATP sulfurylase1	2.34151	yes	up
Zm00001d002650	argonaute1c	2.54687	yes	up
Zm00001d018652	FAD/NAD(P)-binding oxidoreductase family protein	4.11338	yes	up
Zm00001d012561	Cystatin2%3B Cysteine proteinase inhibitor%3B Putative cystatin	-4.38231	yes	down
Zm00001d033188	UDP-glucose 6-dehydrogenase	1.08254	yes	up
Zm00001d003552	RmlC-like cupins superfamily protein	1.88472	yes	up
Zm00001d002842	Remorin family protein	-1.38037	yes	down
Zm00001d019629	Dehydrodolichyl diphosphate synthase 1	-4.47461	yes	down
Zm00001d004344	Natterin-4	-3.44728	yes	down
Zm00001d021318	DNA-(apurinic or apyrimidinic site) lyase 2	-1.66974	yes	down
Zm00001d007027	Ubiquitin-protein ligase CIP8	4.42115	yes	up
Zm00001d037232	ATP-dependent zinc metalloprotease FTSH 6 chloroplastic	-3.57516	yes	down
Zm00001d046543	respiratory burst oxidase	-2.17231	yes	down
Zm00001d029049	Photosystem II repair protein PSB27-H1 chloroplastic	1.97777	yes	up
Zm00001d051103	Eukaryotic translation initiation factor 3 subunit E	3.47057	yes	up
Zm00001d008733	ABC transporter C family member 3	2.10959	yes	up
Zm00001d037239	glycine-rich protein	-1.4657	yes	down
Zm00001d027841	Ribulose-phosphate 3-epimerase	1.63917	yes	up
Zm00001d021177	-	3.11081	yes	up
Zm00001d028750	asparagine synthetase3	-7.6706	yes	down
Zm00001d008727	phospholipase D2	-2.54862	yes	down
Zm00001d031484	PsbP domain-containing protein 3 chloroplastic	2.30918	yes	up
Zm00001d051099	Putative leucine-rich repeat receptor-like protein kinase family protein	2.53662	yes	up
Zm00001d026405	Glutamyl-tRNA reductase	1.54131	yes	up
Zm00001d024804	-	1.3152	yes	up
Zm00001d004346	Natterin-4	-3.4492	yes	down
Zm00001d035003	ferredoxin2	2.64794	yes	up
Zm00001d031037	-	2.35349	yes	up
Zm00001d017711	Phosphoribulokinase	1.95539	yes	up
Zm00001d008706	Photosystem I reaction center subunit XI chloroplastic	2.05626	yes	up
Zm00001d049525	LOL1%3B LOL1 isoform 1%3B LOL1 isoform 2	2.1376	yes	up
Zm00001d042812	Tetratricopeptide repeat (TPR)-like superfamily protein	2.95491	yes	up
Zm00001d048313	NAD(P)-linked oxidoreductase superfamily protein	4.28641	yes	up
Zm00001d007421	respiratory burst oxidasehomolog protein B	-2.0757	yes	down
Zm00001d039280	Probable ubiquitin-conjugating enzyme E2 25	1.18714	yes	up
Zm00001d050428	glyceraldehyde-3-phosphate deHaseN1	-2.17945	yes	down
Zm00001d024522	Putative HLH DNA-binding domain superfamily protein	3.09379	yes	up
Zm00001d051420	dehydrin3	-5.81043	yes	down
Zm00001d014083	Beta-amylase	-2.63272	yes	down
Zm00001d046945	Vacuolar sorting receptor 7	2.32835	yes	up
Zm00001d002815	NAD(P)H-quinone oxidoreductase subunit M chloroplastic	1.33411	yes	up
Zm00001d027470	-	2.38691	yes	up
Zm00001d022107	Glyceraldehyde-3-phosphate dehydrogenase A	2.21265	yes	up
Zm00001d021653	Glucose-6-phosphate/phosphate translocator 2	5.12031	yes	up
Zm00001d049554	Putative glycerol-3-phosphate transporter 1	2.04297	yes	up
Zm00001d044399	photosystem II light harvesting complex gene B1B2	4.22849	yes	up
Zm00001d024980	Phosphoenolpyruvate carboxylase 3	-3.3816	yes	down
Zm00001d046210	Beta-glucosidase 11	1.64232	yes	up
Zm00001d043418	La-related protein 6A	1.65687	yes	up
Zm00001d004342	Natterin-4	-5.41933	yes	down
Zm00001d025099	FPF1-like protein 1	2.41876	yes	up
Zm00001d012591	Probable nucleoredoxin 1	-2.48981	yes	down
Zm00001d006663	light harvesting complex A1	1.2643	yes	up
Zm00001d043168	MAR-binding filament-like protein 1-1 isoform 2	1.33404	yes	up
Zm00001d020345	Nucleobase-ascorbate transporter 6	-2.63881	yes	down
Zm00001d034179	Plastoquinol-plastocyanin reductase	2.03601	yes	up
Zm00001d002006	H(+)-ATPase 5	1.35015	yes	up
Zm00001d008983	P-loop containing nucleoside triphosphate hydrolases superfamily protein	-3.4247	yes	down
Zm00001d011760	DNAJ heat shock N-terminal domain-containing protein	1.62631	yes	up
Zm00001d023376	aluminum-induced protein homolog1	1.65035	yes	up
Zm00001d028630	Heat shock cognate 70 kDa protein 2	1.5445	yes	up
Zm00001d023587	DNA-directed RNA polymerases II IV and V subunit 10	3.29221	yes	up
Zm00001d015226	Myb family transcription factor PHL6	2.74382	yes	up
Zm00001d042257	Photosynthetic NDH subunit of subcomplex B 5 chloroplastic	1.53152	yes	up
Zm00001d016322	-	3.27817	yes	up
Zm00001d004348	Natterin-4	-5.51791	yes	down
Zm00001d004843	abscisic acid stress ripening2	-1.57236	yes	down
Zm00001d047743	fatty acid desaturase7	1.93932	yes	up
Zm00001d049113	Senescence-specific cysteine protease SAG12	4.05759	yes	up
Zm00001d030526	Outer arm dynein light chain 1 protein	-1.94551	yes	down
Zm00001d022395	Rhythmically expressed protein	2.97054	yes	up
Zm00001d020954	Splicing factor U2af small subunit A	1.59484	yes	up
Zm00001d036331	proline-rich spliceosome-associated (PSP) family protein	3.87493	yes	up
Zm00001d033483	dehydrin13	-2.25237	yes	down
Zm00001d045451	transketolase 1	1.05635	yes	up
Zm00001d013033	Chaperonin-like RbcX protein	1.67352	yes	up
Zm00001d034283	Photosystem I reaction center subunit III	1.98633	yes	up
Zm00001d043653	Type I inositol polyphosphate 5-phosphatase 1	2.77068	yes	up
Zm00001d027723	ABC-2 type transporter family protein	-1.62305	yes	down
Zm00001d012420	Heat shock 70 kDa protein	-1.02618	yes	down
Zm00001d048515	Stress responsive alpha-beta barrel domain protein	3.29493	yes	up
Zm00001d049157	octicosapeptide/Phox/Bem1p (PB1) domain-containing protein	3.05871	yes	up
Zm00001d022200	Chaperone DnaJ-domain superfamily protein	1.30674	yes	up
Zm00001d006193	cytochrome P450 family 78 subfamily A polypeptide 8	3.08719	yes	up
Zm00001d034807	Late embryogenesis abundant protein group 2	-1.90426	yes	down
Zm00001d024499	Nuclear factor 1 A-type isoform 2	2.46454	yes	up
Zm00001d036340	photosystem II1	1.87262	yes	up
Zm00001d052242	ATP synthase subunit delta chloroplastic	1.89754	yes	up
Zm00001d008957	Indole-3-acetic acid-amido synthetase GH3.6	2.59008	yes	up
Zm00001d008600	Sulfoquinovosyl transferase SQD2	3.30816	yes	up
Zm00001d052653	respiratory burst oxidase-like protein D	-3.25305	yes	down
Zm00001d033496	nicotianamine synthase 3	1.37436	yes	up
Zm00001d013406	alpha/beta-Hydrolases superfamily protein	1.96971	yes	up
Zm00001d042869	Aldose reductase	-2.36622	yes	down
Zm00001d024314	Putative cinnamyl-alcohol dehydrogenase family protein	-2.84958	yes	down
Zm00001d012391	Delta 1-pyrroline-5-carboxylate synthetase isoform 1%3B Delta 1-pyrroline-5-carboxylate synthetase isoform 2	-2.5621	yes	down
Zm00001d008645	Lectin-like protein	1.88062	yes	up
Zm00001d019672	Type I inositol polyphosphate 5-phosphatase 2	3.50367	yes	up
Zm00001d027613	Tetratricopeptide repeat (TPR)-like superfamily protein	2.19154	yes	up
Zm00001d013795	Peroxisomal membrane 22 kDa (Mpv17/PMP22) family protein	1.62544	yes	up
Zm00001d053828	-	1.38674	yes	up
Zm00001d003712	abscisic acid stress ripening3	-1.53624	yes	down
Zm00001d017840	Delta(12)-fatty-acid desaturase	2.06834	yes	up
Zm00001d044327	Cytokinin riboside 5'-monophosphate phosphoribohydrolase LOG7	2.25066	yes	up
Zm00001d004894	ribulose bisphosphate carboxylase small subunit2	2.37857	yes	up
Zm00001d022421	hydroxyproline-rich glycoprotein family protein	1.51781	yes	up
Zm00001d053845	-	3.03523	yes	up
Zm00001d014744	Uncharacterised protein family (UPF0114)	-2.44432	yes	down
Zm00001d021598	Glucan endo-1%2C3-beta-glucosidase 3	1.89395	yes	up
Zm00001d021596	adenosine 5'-phosphosulfate reductase-like1	1.93487	yes	up
Zm00001d020877	Photosystem I reaction center subunit V chloroplastic	2.41392	yes	up
Zm00001d033924	-	4.17916	yes	up
Zm00001d021890	SURP and G-patch domain-containing protein 1-like protein	1.1972	yes	up
Zm00001d051093	LRR receptor-like serine/threonine-protein kinase EFR	5.32052	yes	up
Zm00001d006539	Beta-amylase	2.53164	yes	up
Zm00001d021370	Protein CURVATURE THYLAKOID 1B chloroplastic	2.36544	yes	up
Zm00001d006540	Oxygen-evolving enhancer protein 3-1	3.52218	yes	up
Zm00001d005814	Photosystem I chlorophyll a/b-binding protein 6 chloroplastic	1.79121	yes	up
Zm00001d033719	Zinc finger protein CONSTANS-LIKE 7	2.67356	yes	up
Zm00001d048737	-	3.31774	yes	up
Zm00001d043786	Protein PLASTID MOVEMENT IMPAIRED 2	1.44237	yes	up
Zm00001d005818	Aldehyde dehydrogenase family 7 member B4	-1.87684	yes	down
Zm00001d042867	bowman-birk inhibitor1	2.50014	yes	up
Zm00001d042473	Peptide transporter PTR2	4.45678	yes	up
Zm00001d016542	FAD/NAD(P)-binding oxidoreductase	-1.86467	yes	down
Zm00001d023314	Putative phototropic-resoponsive NPH3 family protein	3.38153	yes	up
Zm00001d018390	RING/U-box superfamily protein	4.3571	yes	up
Zm00001d035001	ferredoxin1	1.55565	yes	up
Zm00001d034543	Photosystem I reaction center subunit II-1 chloroplastic	2.29943	yes	up
Zm00001d015569	Vacuolar H+-translocating inorganic pyrophosphatase	1.22622	yes	up
Zm00001d027481	-	2.95758	yes	up
Zm00001d025503	ATP sulfurylase 1 chloroplastic	1.28065	yes	up
Zm00001d033136	light harvesting chlorophyll binding protein9	1.76619	yes	up
Zm00001d033132	photosystem II light harvesting complex gene 2.1	1.74616	yes	up
Zm00001d052079	Lysine-ketoglutarate reductase/saccharopine dehydrogenase1	-2.70203	yes	down
Zm00001d028471	phosphoenolpyruvate carboxykinase1	2.13846	yes	up
Zm00001d047603	L-Aspartase-like family protein	3.39957	yes	up
Zm00001d024767	Aspartic proteinase A1	-1.91918	yes	down
Zm00001d010204	alpha/beta-Hydrolases superfamily protein	2.86739	yes	up
Zm00001d045261	Starch synthase I	2.19457	yes	up
Zm00001d016134	iron-sulfur protein1	1.17545	yes	up
Zm00001d029126	Heavy metal transport/detoxification superfamily protein	1.24369	yes	up
Zm00001d023516	Salt stress-induced protein	-1.85852	yes	down
Zm00001d017920	Homeobox-leucine zipper protein HAT5	1.56897	yes	up
Zm00001d038675	SEC14 cytosolic factor family protein / phosphoglyceride transfer family protein	-2.4921	yes	down
Zm00001d044970	Probable tyrosine-protein phosphatase	2.51405	yes	up
Zm00001d019976	phosphoglucosamine mutase family protein	2.50122	yes	up
Zm00001d033098	post-illumination chlorophyll fluorescence increase	1.26709	yes	up
Zm00001d020434	NAD(P)H-quinone oxidoreductase subunit L chloroplastic	1.38783	yes	up
Zm00001d002532	Glutamate receptor 3.3	2.8585	yes	up
Zm00001d039081	CTP synthase family protein	-2.56615	yes	down
Zm00001d019518	Photosystem I reaction center subunit IV A	2.77729	yes	up
Zm00001d002678	Prolyl oligopeptidase family protein	-1.56357	yes	down
Zm00001d013141	Actin-depolymerizing factor 6	1.39346	yes	up
Zm00001d011642	Phosphoethanolamine N-methyltransferase 3	-2.41393	yes	down
Zm00001d006467	adenosine 5'-phosphosulfate reductase-like2	1.70604	yes	up
Zm00001d013146	Photosystem I reaction center subunit III chloroplastic	2.2155	yes	up
Zm00001d028432	Nuclear transcription factor Y subunit C-1	3.39219	yes	up
Zm00001d025923	(+)-neomenthol dehydrogenase	2.44214	yes	up
Zm00001d011183	thiamine biosynthesis1	3.46452	yes	up
Zm00001d015515	Probable WRKY transcription factor 40	1.95758	yes	up
Zm00001d043538	BURP domain protein RD22	-1.60056	yes	down
Zm00001d041067	sugars will eventually be exported transporter13c	3.65724	yes	up
Zm00001d036727	alpha/beta-Hydrolases superfamily protein	2.61156	yes	up
Zm00001d014324	Calcium-binding endonuclease/exonuclease/phosphatase family	2.14019	yes	up
Zm00001d048569	Zinc finger CCCH domain-containing protein 18	2.37044	yes	up
Zm00001d008017	-	2.9696	yes	up
Zm00001d040190	hydroxyproline-rich glycoprotein family protein	-2.78251	yes	down
Zm00001d041804	thioredoxin M2	2.58879	yes	up
Zm00001d003429	Glyceraldehyde-3-phosphate dehydrogenase A%2C chloroplastic	1.4221	yes	up
Zm00001d053015	Fructose-bisphosphate aldolase	2.75457	yes	up
Zm00001d038984	photosystem I H subunit1	1.09762	yes	up
Zm00001d023559	Fructose-bisphosphate aldolase	1.97222	yes	up
Zm00001d018779	Oxygen-evolving enhancer protein 2-1 chloroplastic	2.26232	yes	up
Zm00001d037779	tonoplast intrinsic protein4	2.20646	yes	up
Zm00001d006511	Glucose-6-phosphate/phosphate translocator 2 chloroplastic	4.83832	yes	up
Zm00001d019479	granule-bound starch synthase1b	2.07835	yes	up
Zm00001d002690	plasma membrane intrinsic protein1	-1.44983	yes	down
Zm00001d030348	Alcohol dehydrogenase-like 3	-2.98333	yes	down
Zm00001d021839	Remorin family protein	2.50478	yes	up
Zm00001d046919	Chloride channel protein CLC-b	-1.7501	yes	down
Zm00001d015385	Chlorophyll a-b binding protein 6 chloroplastic	1.48639	yes	up
Zm00001d025509	RmlC-like cupins superfamily protein	1.73239	yes	up
Zm00001d053394	-	-2.1834	yes	down
Zm00001d032353	blue-light receptor phototropin 2	-1.04958	yes	down
Zm00001d029151	UDP-glucose 4-epimerase 4	-1.51299	yes	down
Zm00001d009929	Beta-propeller domain of methanol dehydrogenase type%3B Beta-propeller domains of methanol dehydrogenase type	1.35449	yes	up
Zm00001d032197	Chlorophyll a-b binding protein 4 chloroplastic	1.56468	yes	up
Zm00001d049650	Photosystem II core complex protein psbY	2.91009	yes	up
Zm00001d031657	Probable inactive purple acid phosphatase 27	-1.19758	yes	down
Zm00001d052093	Chaperone DnaJ-domain superfamily protein	2.08658	yes	up
Zm00001d009146	S-adenosylmethionine synthase	-4.94465	yes	down
Zm00001d023529	abscisic acid stress ripening1	-1.77437	yes	down
Zm00001d045573	Sec14p-like phosphatidylinositol transfer family protein	1.76444	yes	up
Zm00001d034564	Probable galactinol--sucrose galactosyltransferase 2	-3.9297	yes	down
Zm00001d021784	Chlorophyll a-b binding protein of LHCII type III	1.47252	yes	up
Zm00001d032422	Dormancy-associated protein 1	-2.60014	yes	down
Zm00001d021739	PLAC8 family protein	2.38503	yes	up
Zm00001d032423	dormancy associated1	-2.80084	yes	down
Zm00001d027884	Heavy metal ATPase2	-1.23356	yes	down
Zm00001d043614	Probable sulfate transporter 3.5	1.76898	yes	up
Zm00001d023699	glycine cleavage system protein H1	3.01245	yes	up
Zm00001d015406	Succinate-semialdehyde dehydrogenase mitochondrial	-3.54304	yes	down
Zm00001d022492	Protein kinase superfamily protein	-2.98114	yes	down
Zm00001d027511	Catalase isozyme 2	1.05148	yes	up
Zm00001d038579	Phosphoglycerate kinase	1.0022	yes	up
Zm00001d011231	DUF630 family protein	-1.98708	yes	down
Zm00001d002759	Nudix hydrolase 8	1.96349	yes	up
Zm00001d049731	ATP-dependent 6-phosphofructokinase 3	5.90197	yes	up
Zm00001d015328	Pectin lyase-like superfamily protein	2.55416	yes	up
Zm00001d028367	Purple acid phosphatase 3	3.12335	yes	up
Zm00001d012675	Glutathione S-transferase 1	1.41654	yes	up
Zm00001d048593	RUBISCO activase2	1.87778	yes	up
Zm00001d048440	Beta-galactosidase 5	2.63268	yes	up
Zm00001d017782	SANT/MYB protein	3.86702	yes	up
Zm00001d046530	Tetratricopeptide repeat (TPR)-like superfamily protein	2.55595	yes	up
Zm00001d004006	SNF1-related protein kinase regulatory subunit gamma-1	-2.69261	yes	down
Zm00001d019563	Aquaporin PIP2-1	-2.12165	yes	down
Zm00001d017766	nine-cis-epoxycarotenoid dioxygenase8	2.10374	yes	up
Zm00001d018936	Probable ribose-5-phosphate isomerase 3 chloroplastic	1.85156	yes	up
Zm00001d012034	N-acetylglucosaminyl transferase component family protein / Gpi1 family protein	2.47716	yes	up
Zm00001d046925	Zinc finger protein CONSTANS-LIKE 5	1.06782	yes	up
Zm00001d017557	Amino acid transporter ANTL2	2.04181	yes	up
Zm00001d037894	Dehydrin DHN1	-9.65766	yes	down
Zm00001d010321	pyruvate orthophosphate dikinase2	4.9154	yes	up
Zm00001d029388	Metacaspase-3	1.64011	yes	up
Zm00001d052011	Heparanase-like protein 3	3.84678	yes	up
Zm00001d039118	Putative MYB DNA-binding domain superfamily protein%3B RADIALIS	3.12532	yes	up
Zm00001d038648	Calreticulin-3	1.43351	yes	up
Zm00001d015356	4-hydroxyphenylpyruvate dioxygenase 1	-2.12295	yes	down
Zm00001d037453	Reticulon	-2.4399	yes	down
Zm00001d035135	Photosystem II core complex protein psbY%3B Photosystem II core complex proteins psbY	3.20864	yes	up
Zm00001d003767	Photosystem I subunit O	1.96972	yes	up
Zm00001d039142	Solanesyl diphosphate synthase 2 chloroplastic	1.66142	yes	up
Zm00001d024963	Glutathione S-transferase GSTU6	-3.20131	yes	down
Zm00001d018796	High-light-induced protein chloroplastic	1.80512	yes	up
Zm00001d029366	Transducin/WD40 repeat-like superfamily protein	-3.20203	yes	down
Zm00001d047582	galactinol synthase3	-2.28304	yes	down
Zm00001d042840	Sedoheptulose-17-bisphosphatase chloroplastic	1.3168	yes	up
Zm00001d052034	Thioredoxin H-type 2	2.32031	yes	up
Zm00001d018797	photosystem I reaction center6	2.03446	yes	up
Zm00001d045478	Histone H1%3B Putative histone H1/H5 domain family protein	1.50782	yes	up
Zm00001d024148	Photosynthetic NDH subunit of subcomplex B 1 chloroplastic	1.58386	yes	up
Zm00001d021000	ATPase 4 plasma membrane-type	1.77115	yes	up
Zm00001d052139	Nitrate reductase	5.02267	yes	up
Zm00001d006833	Glyceraldehyde-3-phosphate dehydrogenase A	3.38597	yes	up
Zm00001d021763	photosystem II subunit29	1.45036	yes	up
Zm00001d048202	Putative bifunctional inhibitor/LTP/seed storage protein family	2.82065	yes	up
Zm00001d016963	Bifunctional riboflavin biosynthesis protein RIBA 1 chloroplastic	1.89779	yes	up
Zm00001d013191	Cytochrome b6-f complex subunit 7	1.79427	yes	up
Zm00001d038608	21.7 kDa class VI heat shock protein	2.18806	yes	up
Zm00001d042620	NAD(P)H-quinone oxidoreductase subunit N chloroplastic	1.61851	yes	up
Zm00001d023437	glycine decarboxylase1	1.40739	yes	up
Zm00001d029087	Sucrose synthase 3	-2.06554	yes	down
Zm00001d009589	Chlorophyll a-b binding protein M9%2C chloroplastic	1.59313	yes	up
Zm00001d014701	Myb family transcription factor PHL6	3.50403	yes	up
Zm00001d028562	Fructose-1%2C6-bisphosphatase	1.50127	yes	up
Zm00001d005996	Photosystem I reaction center subunit V	2.93345	yes	up
Zm00001d017597	SPX domain-containing membrane protein	4.13622	yes	up
Zm00001d016855	Chloride channel	-2.28927	yes	down
Zm00001d028180	low phytic acid1	-2.67811	yes	down
Zm00001d002610	cytochrome P450 family 704 subfamily A polypeptide 2	2.17278	yes	up
Zm00001d041576	Transcription factor MYB48	3.73206	yes	up
Zm00001d027757	Heat stress transcription factor A-6b	3.2451	yes	up
Zm00001d036827	Microtubule-associated protein MAP65-1a	3.30955	yes	up
Zm00001d048710	benzoxazinone synthesis2	-4.24032	yes	down
Zm00001d020642	Serine carboxypeptidase-like 49	-2.33017	yes	down
Zm00001d002992	DUF3755 family protein	2.5289	yes	up
Zm00001d047761	Two-component response regulator-like APRR3	1.29023	yes	up
Zm00001d045620	Plastocyanin major isoform chloroplastic	2.53888	yes	up
Zm00001d046786	Photosystem I chlorophyll a/b-binding protein 3-1 chloroplastic	1.1457	yes	up
Zm00001d027734	Probable receptor-like protein kinase	1.96685	yes	up
Zm00001d016561	chaperone protein dnaJ-related	2.03182	yes	up
Zm00001d048680	Protein MID1-COMPLEMENTING ACTIVITY 1	1.72056	yes	up
Zm00001d039647	Boron transporter-like protein 2	2.50324	yes	up
Zm00001d030678	Transcription factor MYB48	2.58024	yes	up
Zm00001d039786	-	-1.65961	yes	down
Zm00001d040422	Carbohydrate transporter/ sugar porter/ transporter	-1.69149	yes	down
Zm00001d016446	Cysteine proteinase 1	-1.19994	yes	down
Zm00001d022229	Malate dehydrogenase chloroplastic	4.14775	yes	up
Zm00001d032090	NADPH--cytochrome P450 reductase 2	1.25993	yes	up
Zm00001d048998	Chlorophyll a-b binding protein CP26 chloroplastic	1.8208	yes	up
Zm00001d031332	Heat shock protein 90-2	1.36984	yes	up
Zm00001d012353	30S ribosomal protein S17 chloroplastic	2.14345	yes	up
Zm00001d021515	Photosynthetic NDH subunit of subcomplex B 3 chloroplastic	2.49697	yes	up
Zm00001d035390	Thioredoxin H-type	-1.92325	yes	down
Zm00001d051088	Putative leucine-rich repeat receptor-like protein kinase family protein	3.675	yes	up
Zm00001d033539	Gamma-glutamyl peptidase 1	3.2468	yes	up
Zm00001d038209	Protein root UVB sensitive 6	1.43017	yes	up
Zm00001d020556	WAT1-related protein	5.77534	yes	up
Zm00001d028164	Sulfate transporter 2.2	2.11191	yes	up
Zm00001d045042	Sucrose synthase 1	-3.94571	yes	down
Zm00001d050403	Chlorophyll a-b binding protein 4	1.20571	yes	up
Zm00001d037681	Vegetative storage protein 2	-5.48087	yes	down
Zm00001d052200	F-box protein FBW2	2.63574	yes	up
Zm00001d018429	phosphoenolpyruvate carboxylase kinase1	-2.62587	yes	down
Zm00001d034978	Farnesylated protein 2	-4.93756	yes	down
Zm00001d048702	benzoxazinone synthesis3	-2.17305	yes	down
Zm00001d041819	photosystem I N subunit1	2.74386	yes	up
Zm00001d047789	ATP synthase B chain	2.39657	yes	up
Zm00001d052229	Ethylene-responsive transcription factor ERF056	1.77509	yes	up
Zm00001d024379	Xyloglucan endotransglucosylase/hydrolase protein 2	-1.89546	yes	down
Zm00001d033551	Phosphoglycerate mutase-like family protein	2.68126	yes	up
Zm00001d021906	Chlorophyll a-b binding protein	1.54712	yes	up
Zm00001d005458	Ferredoxin--NADP reductase leaf isozyme 1 chloroplastic	2.63847	yes	up
Zm00001d012313	Carbohydrate-binding-like fold	-4.22327	yes	down
Zm00001d018090	annexin2	-2.66919	yes	down
Zm00001d035859	plastocyanin homolog1	1.58282	yes	up
Zm00001d032084	Chaperone DnaJ-domain superfamily protein	3.34945	yes	up
Zm00001d045036	Chaperone DnaJ-domain superfamily protein	1.80666	yes	up
Zm00001d021905	-	4.54321	yes	up
Zm00001d010871	Thioredoxin F2 chloroplastic	1.90429	yes	up
Zm00001d045581	Putative MYB DNA-binding domain superfamily protein	1.58223	yes	up
Zm00001d003086	Pyridoxal reductase chloroplastic	3.10247	yes	up
Zm00001d014947	Beta-fructofuranosidase 1%3B Invertase	-3.99535	yes	down
Zm00001d051085	Putative leucine-rich repeat receptor-like protein kinase family protein	4.34399	yes	up
Zm00001d005920	carbonic anhydrase4	-1.97518	yes	down
Zm00001d015131	-	2.11411	yes	up
Zm00001d047436	AAA-ATPase ASD mitochondrial	2.44937	yes	up
Zm00001d007267	light harvesting chlorophyll a/b binding protein5	1.3734	yes	up
Zm00001d045621	BTB/POZ domain-containing protein	2.04893	yes	up
Zm00001d040842	12-oxo-phytodienoic acid reductase6	2.22795	yes	up
Zm00001d044541	SPX domain-containing protein 3	3.79197	yes	up
Zm00001d005951	Homeobox-leucine zipper protein ATHB-6	3.14399	yes	up
Zm00001d016588	Glycerophosphodiester phosphodiesterase GDPD2	3.80903	yes	up
Zm00001d046001	Triose phosphate/phosphate translocator TPT chloroplastic	5.7651	yes	up
Zm00001d020414	Putative 1-phosphatidylinositol-3-phosphate 5-kinase FAB1C	2.48392	yes	up
Zm00001d017547	Dehydrin COR410	-2.54085	yes	down
Zm00001d006587	Chlorophyll a-b binding protein CP29.1 chloroplastic	1.85287	yes	up
Zm00001d024835	Putative thioredoxin superfamily protein	1.78215	yes	up
Zm00001d033231	Expansin-B4	-5.53106	yes	down
Zm00001d008477	receptor-like kinase4	3.49832	yes	up
Zm00001d042050	Protein RETICULATA-RELATED 4 chloroplastic	2.96818	yes	up
Zm00001d018081	AP2 domain-containing protein	4.88689	yes	up
Zm00001d031253	dicarboxylic acid transporter2	2.09116	yes	up
Zm00001d018498	Cysteine proteinases superfamily protein	2.3304	yes	up
Zm00001d028931	galactinol synthase1	-2.16397	yes	down
Zm00001d024854	Lipopolysaccharide-modifying protein	2.66573	yes	up
Zm00001d035606	-	5.74074	yes	up
Zm00001d007517	Subtilisin-like serine endopeptidase family protein	4.69813	yes	up
Zm00001d026156	Putative glycerol-3-phosphate transporter 1	4.21718	yes	up
Zm00001d031168	Glycine-rich RNA-binding protein 2	1.45833	yes	up
Zm00001d004564	Aconitate hydratase 3 mitochondrial	-2.33795	yes	down
Zm00001d002038	anti-sigma factor antagonist domain of sulfate transporter91	2.27462	yes	up
Zm00001d051556	nine-cis-epoxycarotenoid dioxygenase6	1.00674	yes	up
Zm00001d009726	alpha/beta-Hydrolases superfamily protein	2.03611	yes	up
Zm00001d049377	General transcription factor 2-related zinc finger protein	4.02329	yes	up
Zm00001d009028	Triose phosphate/phosphate translocator%2C chloroplastic	1.03106	yes	up
Zm00001d031128	5-methyltetrahydropteroyltriglutamate--homocysteine methyltransferase 1	-1.45724	yes	down
Zm00001d022254	Haloacid dehalogenase-like hydrolase (HAD) superfamily protein	2.37738	yes	up
Zm00001d043988	chitinase chem5	-3.85975	yes	down
Zm00001d052595	Ribulose bisphosphate carboxylase small chain%2C chloroplastic	2.24277	yes	up
Zm00001d019163	Stachyose synthase	-6.83382	yes	down
Zm00001d012325	Tetratricopeptide repeat (TPR)-like superfamily protein	6.80066	yes	up
Zm00001d045844	-	3.15648	yes	up
Zm00001d007240	Two-component response regulator-like APRR3	2.13303	yes	up
Zm00001d052194	23.6 kDa heat shock protein mitochondrial	2.49136	yes	up
Zm00001d047418	Cytochrome P450 709B2	-4.39864	yes	down
Zm00001d007424	Long chain base biosynthesis protein 1	2.11938	yes	up
Zm00001d043912	Adenine nucleotide alpha hydrolases-like superfamily protein	-4.15607	yes	down
Zm00001d048612	Vesicle-associated protein 1-1	1.67775	yes	up
Zm00001d029898	Transcription factor UNE10	1.69375	yes	up
Zm00001d031749	Pyridoxal phosphate (PLP)-dependent transferases superfamily protein	-2.62473	yes	down
Zm00001d040659	Late embryogenesis abundant protein Lea5	2.38072	yes	up
Zm00001d005446	Photosystem I reaction center subunit IV A	1.78452	yes	up
Zm00001d044925	CP12-1	2.78616	yes	up
Zm00001d016826	proline-rich family protein	1.31197	yes	up
Zm00001d017526	Aquaporin PIP1-2	-1.66738	yes	down
Zm00001d042438	Proline transporter 2	3.97065	yes	up
Zm00001d034900	PGR5-like protein 1B chloroplastic	1.36288	yes	up
Zm00001d009883	40S ribosomal protein S4-3	1.33983	yes	up
Zm00001d002333	Potassium transporter 10	3.27638	yes	up
Zm00001d047799	Heat shock 70 kDa protein 5	-5.23674	yes	down
Zm00001d039674	Phosphoenolpyruvate/phosphate translocator 2 chloroplastic	4.17838	yes	up
Zm00001d037001	no vein-like	-3.96041	yes	down
Zm00001d033910	ADP glucose pyrophosphorylase large subunit leaf1	1.63394	yes	up
Zm00001d006199	Cytochrome P450 71A26	-1.99131	yes	down
Zm00001d024560	RING/U-box superfamily protein	3.9412	yes	up
Zm00001d052063	Transmembrane amino acid transporter family protein	-2.44367	yes	down
Zm00001d039514	Clavaminate synthase-like protein	1.52244	yes	up
Zm00001d021850	Cupredoxin superfamily protein	2.36277	yes	up
Zm00001d010715	Photosystem II reaction center W protein chloroplastic	1.70198	yes	up
Zm00001d033371	Dual specificity protein phosphatase 1B	1.45079	yes	up
Zm00001d016008	VHS and GAT domain protein	1.88955	yes	up
Zm00001d031850	Protein PROTON GRADIENT REGULATION 5 chloroplastic	1.36977	yes	up
Zm00001d003676	Cellulose synthase-like protein B3	2.18629	yes	up
Zm00001d021672	Pyruvate phosphate dikinase regulatory protein 2	1.79788	yes	up
Zm00001d017178	-	1.97493	yes	up
Zm00001d002939	C2 calcium/lipid-binding plant phosphoribosyltransferase family protein	-2.33033	yes	down
Zm00001d015239	Camelliol C synthase	-1.64756	yes	down
Zm00001d038036	ribonuclease P family protein	3.61419	yes	up
Zm00001d013669	Chaperone protein dnaJ 3	-1.16976	yes	down
Zm00001d029502	Glucose-6-phosphate 1-dehydrogenase	1.93744	yes	up
Zm00001d004125	acetyl-CoA carboxylase2	-1.21039	yes	down
Zm00001d007092	elongation factor Ts family protein	-1.14076	yes	down
Zm00001d022551	ribonuclease Ps	1.88101	yes	up
Zm00001d047989	Erythronate-4-phosphate dehydrogenase family protein	-2.05621	yes	down
Zm00001d030382	ARM repeat superfamily protein	2.59505	yes	up
Zm00001d026677	Serine/threonine-protein kinase STY46	1.51466	yes	up
Zm00001d049244	Putative IQ calmodulin-binding and BAG domain containing family protein	4.31644	yes	up
Zm00001d038650	xylem bark cysteine peptidase 3	-2.32335	yes	down
Zm00001d028820	Chaperone DnaJ-domain superfamily protein	2.52696	yes	up
Zm00001d028297	Transcription factor bHLH62	2.62724	yes	up
Zm00001d016019	-	2.94731	yes	up
Zm00001d053295	Ubiquitin-conjugating enzyme E2 variant 1C	1.51717	yes	up
Zm00001d038728	trehalose-6-phosphate synthase12	2.33641	yes	up
Zm00001d051545	Probable GTP diphosphokinase RSH2 chloroplastic	1.26547	yes	up
Zm00001d003162	Zinc finger protein CONSTANS-LIKE 5	1.63082	yes	up
Zm00001d050393	ATP-dependent Clp protease adapter protein CLPS1 chloroplastic	1.21621	yes	up
Zm00001d024083	-	3.2605	yes	up
Zm00001d002024	sulfite reductase	1.93255	yes	up
Zm00001d010752	phosphatidylethanolamine-binding protein8	2.81415	yes	up
Zm00001d034017	Exhydrolase II	2.36473	yes	up
Zm00001d039091	GTP-binding nuclear protein Ran-2	1.78305	yes	up
Zm00001d028295	Protein LOW PSII ACCUMULATION 3 chloroplastic	2.76225	yes	up
Zm00001d002694	Branched-chain-amino-acid aminotransferase 3 chloroplastic	2.25306	yes	up
Zm00001d039283	Plasma membrane-associated cation-binding protein 1	-1.86862	yes	down
Zm00001d027236	-	2.38827	yes	up
Zm00001d013412	Histidine kinase 4	2.3206	yes	up
Zm00001d002940	Putative 1-phosphatidylinositol-3-phosphate 5-kinase FAB1D	-4.02629	yes	down
Zm00001d020555	WAT1-related protein	3.73643	yes	up
Zm00001d018077	Photosynthetic NDH subunit of lumenal location 4 chloroplastic	1.52232	yes	up
Zm00001d034447	Basic leucine zipper 25	2.55458	yes	up
Zm00001d023673	sugars will eventually be exported transporter13b	2.07251	yes	up
Zm00001d036951	glutathione transferase19	-2.92701	yes	down
Zm00001d006483	-	2.84633	yes	up
GRMZM2G086489	sulfite reductase	3.45085	yes	up
Zm00001d031447	ABC transporter C family member 10	-1.77501	yes	down
Zm00001d027361	F-box protein PP2-A13	3.21068	yes	up
Zm00001d045025	20 kDa chaperonin chloroplastic	-1.49769	yes	down
Zm00001d010822	Acid phosphatase/vanadium-dependent haloperoxidase-related protein	1.81592	yes	up
Zm00001d017770	Soluble inorganic pyrophosphatase 2	2.09189	yes	up
Zm00001d036162	-	3.01482	yes	up
Zm00001d027309	Phosphoglucan phosphatase DSP4 chloroplastic	1.51095	yes	up
Zm00001d038170	deoxy xylulose synthase 1	-1.28083	yes	down
Zm00001d001711	-	2.25667	yes	up
Zm00001d053626	SPX domain-containing protein 1	2.91413	yes	up
Zm00001d038625	sulfite reductase1	1.67388	yes	up
Zm00001d029744	flavone synthase typeI1	2.07298	yes	up
Zm00001d034723	Mannan endo-14-beta-mannosidase 7	-4.94821	yes	down
Zm00001d009858	Trans-cinnamate 4-monooxygenase	-2.3061	yes	down
Zm00001d025977	Metal-nicotianamine transporter YSL2	1.76791	yes	up
Zm00001d024291	Putative leucine-rich repeat receptor-like protein kinase family protein	1.76527	yes	up
Zm00001d023707	Thioredoxin M-type%2C chloroplastic	2.4916	yes	up
Zm00001d004677	Eukaryotic initiation factor 5C CG2922-PF%2C isoform F	2.70827	yes	up
Zm00001d028709	ascorbate peroxidase homolog3	-1.18357	yes	down
Zm00001d018503	Serine/threonine-protein phosphatase	2.79889	yes	up
Zm00001d016691	Copper transport protein CCH	1.93391	yes	up
Zm00001d015806	-	2.96524	yes	up
Zm00001d031158	pathogenesis related protein5	4.05085	yes	up
Zm00001d017932	Agamous-like MADS-box protein AGL16	1.19944	yes	up
Zm00001d033872	Peptidase%2C M50 family	-1.1279	yes	down
Zm00001d046300	phosphatidylethanolamine-binding protein26	3.64407	yes	up
Zm00001d032138	-	-1.97904	yes	down
Zm00001d015477	Protein ECERIFERUM 3	-1.81549	yes	down
Zm00001d051785	Protein CURVATURE THYLAKOID 1A chloroplastic	1.24702	yes	up
Zm00001d011080	Protease inhibitor%3B Proteinase inhibitor	-1.33148	yes	down
Zm00001d004676	ARM repeat superfamily protein	-2.34733	yes	down
Zm00001d029066	PAP/OAS1 substrate-binding domain superfamily	2.6586	yes	up
Zm00001d045877	-	-1.10515	yes	down
Zm00001d035659	Metallothionein-like protein 2C	-6.05827	yes	down
Zm00001d028282	Cytochrome P450 CYP74A19	-3.54479	yes	down
Zm00001d017609	Protein REVEILLE 6	2.01198	yes	up
Zm00001d028260	glutamine synthetase6	2.32192	yes	up
Zm00001d046940	Peptidyl-prolyl cis-trans isomerase	1.65091	yes	up
Zm00001d023427	genomes uncoupled4 homolog	1.42804	yes	up
Zm00001d044092	-	2.20577	yes	up
Zm00001d039670	phospholipase D1	-1.83017	yes	down
Zm00001d026069	copper chaperone for superoxide dismutase, chloroplastic	3.86567	yes	up
Zm00001d036959	Elongation factor gamma1	-1.51294	yes	down
Zm00001d051094	Protein kinase domain containing protein	1.36676	yes	up
Zm00001d000399	chloroplast protein synthesis2	-1.45561	yes	down
Zm00001d015737	Ran BP2/NZF zinc finger-like superfamily protein	2.63429	yes	up
Zm00001d025847	Beta-glucosidase 47	1.62644	yes	up
Zm00001d021310	Triosephosphate isomerase	-1.28815	yes	down
Zm00001d038224	F-box protein SKP2A	1.37403	yes	up
Zm00001d003750	Digalactosyldiacylglycerol synthase 1 chloroplastic	2.07602	yes	up
Zm00001d004472	Polyketide cyclase/dehydrase and lipid transport superfamily protein	1.36608	yes	up
Zm00001d011826	NAD(P)H-quinone oxidoreductase subunit O chloroplastic	2.36567	yes	up
Zm00001d035308	Protein DOWNY MILDEW RESISTANCE 6	-1.53764	yes	down
Zm00001d022445	Alpha-galactosidase 3	-1.39381	yes	down
Zm00001d002451	Hydrogen peroxide-induced 1	-1.92117	yes	down
Zm00001d005051	Root phototropism protein 2	1.49093	yes	up
Zm00001d000719	-	-2.90199	yes	down
Zm00001d038720	-	1.86965	yes	up
Zm00001d002937	cytochrome P450 family 72 subfamily A polypeptide 8	1.6067	yes	up
Zm00001d020497	CBL-interacting serine/threonine-protein kinase 6	-1.75151	yes	down
Zm00001d050125	Putative sucrose-phosphate synthase family protein isoform 1%3B Putative sucrose-phosphate synthase family protein isoform 2%3B Putative sucrose-phosphate synthase family protein isoform 3	-1.79118	yes	down
Zm00001d042695	Serine/threonine-protein kinase SRK2A	-1.37939	yes	down
Zm00001d042727	Fructose-16-bisphosphatase cytosolic	1.17137	yes	up
Zm00001d031677	MtN19-like protein	-3.10159	yes	down
Zm00001d047479	Superoxide dismutase	1.90499	yes	up
Zm00001d037949	Probable protein phosphatase 2C 73	1.16922	yes	up
Zm00001d044686	Non-specific lipid-transfer protein	-1.72643	yes	down
Zm00001d019850	Fatty acyl-CoA reductase 1	2.16335	yes	up
Zm00001d009638	Ketol-acid reductoisomerase chloroplastic	-1.11888	yes	down
Zm00001d044785	G2-like1	1.39869	yes	up
Zm00001d008394	Thylakoid lumenal 17.9 kDa protein chloroplastic	1.8169	yes	up
Zm00001d050437	-	1.71649	yes	up
Zm00001d042148	cytokinin oxidase 2	-1.68136	yes	down
Zm00001d002258	Aminomethyltransferase	1.26943	yes	up
Zm00001d004248	UDP-glycosyltransferase 85A7	-4.5385	yes	down
Zm00001d039006	Auxin response factor 3	-2.93596	yes	down
Zm00001d052769	Thioredoxin H-type 5	1.18928	yes	up
Zm00001d051194	Arginine decarboxylase	-2.40543	yes	down
Zm00001d053981	Probable pyridoxal 5'-phosphate synthase subunit PDX2	1.72184	yes	up
Zm00001d045139	vacuolar proton pump homolog1	-3.00028	yes	down
Zm00001d033746	phosphoglucomutase1	1.35578	yes	up
Zm00001d042692	Protein TRANSPARENT TESTA 12	-5.08778	yes	down
Zm00001d035253	-	-2.41989	yes	down
Zm00001d003817	Starch branching enzyme IIa	1.02203	yes	up
Zm00001d035456	-	3.02416	yes	up
Zm00001d017288	Aquaporin PIP2-4	-2.77991	yes	down
Zm00001d047618	Caltractin	2.60344	yes	up
Zm00001d031254	Monofunctional riboflavin biosynthesis protein RIBA 3 chloroplastic	1.9971	yes	up
Zm00001d053084	Terpenoid synthases superfamily protein	1.61163	yes	up
Zm00001d034714	Non-specific phospholipase C1	-1.29283	yes	down
Zm00001d036961	Putative ATPase%2C V1 complex%2C subunit B protein isoform 1%3B Putative ATPase%2C V1 complex%2C subunit B protein isoform 2%3B Vacuolar ATP synthase subunit B isoform 1	-1.44472	yes	down
Zm00001d020025	-	-1.16722	yes	down
Zm00001d035937	Chaperonin 60 subunit beta 2 chloroplastic	-1.61071	yes	down
Zm00001d035405	-	3.4518	yes	up
Zm00001d038199	MLO-like protein 1	1.85538	yes	up
Zm00001d014294	Acetyl-CoA carboxylase 1	-1.39603	yes	down
Zm00001d014600	Putative uncharacterized protein [Source:UniProtKB/TrEMBL;Acc:B6TPR0]	1.06251	yes	up
Zm00001d035595	dehydroascorbate reductase like3	-2.83578	yes	down
Zm00001d052409	DUF309 domain protein	1.48534	yes	up
Zm00001d012042	Small ubiquitin-related modifier 2	1.20441	yes	up
Zm00001d001883	polyamine oxidase	-1.077	yes	down
Zm00001d036521	photosystemI1	1.65462	yes	up
Zm00001d044387	Transmembrane amino acid transporter family protein	3.82454	yes	up
Zm00001d026645	K(+) efflux antiporter 2 chloroplastic	-1.04632	yes	down
Zm00001d011425	Serine carboxypeptidase-like 50	5.42242	yes	up
Zm00001d035628	BRI1-KD interacting protein 130	1.29306	yes	up
Zm00001d022302	Peptidase C15 pyroglutamyl peptidase I-like	1.6772	yes	up
Zm00001d048272	CTC-interacting domain 7	1.24362	yes	up
Zm00001d045570	Glycerolphosphate mutase	1.99571	yes	up
Zm00001d031636	Lipid transfer protein	-2.04572	yes	down
Zm00001d031659	pyruvate dehydrogenase2	1.19003	yes	up
Zm00001d051439	Dof zinc finger protein DOF2.5	3.90244	yes	up
Zm00001d023238	Long chain acyl-CoA synthetase 6 peroxisomal	1.55203	yes	up
Zm00001d002871	ABC transporter G family member 11	-1.31228	yes	down
Zm00001d019217	ABC2 homolog 13	-1.40388	yes	down
Zm00001d015628	Ribosome-like protein	1.49936	yes	up
Zm00001d012597	-	-1.41794	yes	down
Zm00001d027656	Lethal leaf-spot 1	-1.3302	yes	down
Zm00001d036475	ABC1 family protein	1.0921	yes	up
Zm00001d039687	Photosystem I reaction center subunit XI chloroplastic	1.64447	yes	up
Zm00001d037234	Sugary2	-3.51697	yes	down
Zm00001d042216	Glutathione transferase III(b)	1.12206	yes	up
Zm00001d032209	-	1.52288	yes	up
Zm00001d036046	Magnesium protoporphyrin IX methyltransferase chloroplastic	1.868	yes	up
Zm00001d044525	Protein phosphatase 2C 57	-1.07159	yes	down
Zm00001d036965	Zinc transporter 4	-1.05158	yes	down
Zm00001d046500	SPX domain-containing protein 1	3.01654	yes	up
Zm00001d014284	CMV 1a interacting protein 1	1.1863	yes	up
Zm00001d043701	IAA-amino acid hydrolase ILR1-like 4	4.06936	yes	up
Zm00001d043652	Probable choline kinase 2	2.22249	yes	up
Zm00001d045298	Lipase-like	1.87308	yes	up
Zm00001d033566	Purple acid phosphatase 3	3.72289	yes	up
Zm00001d048253	40S ribosomal protein Sa-1	-1.65364	yes	down
Zm00001d000523	-	1.6789	yes	up
Zm00001d033633	Haloacid dehalogenase-like hydrolase (HAD) superfamily protein	1.99393	yes	up
Zm00001d029170	Superoxide dismutase	2.8021	yes	up
Zm00001d013324	ATP synthase F1%2C delta subunit family protein	2.04271	yes	up
Zm00001d021169	Ankyrin repeat family protein	1.41119	yes	up
Zm00001d050347	-	-1.87475	yes	down
Zm00001d012287	-	1.26455	yes	up
Zm00001d007113	Xylose isomerase	-1.11249	yes	down
Zm00001d042481	OTU domain-containing protein	1.47769	yes	up
Zm00001d026501	Glutamine synthetase leaf isozyme chloroplastic	1.29712	yes	up
Zm00001d019945	Glyceraldehyde-3-phosphate dehydrogenase GAPCP1 chloroplastic	2.72217	yes	up
Zm00001d045610	Homogentisate 12-dioxygenase	-2.23768	yes	down
Zm00001d032046	cytokinin oxidase10	4.30209	yes	up
Zm00001d031407	Protein kinase superfamily protein	3.72659	yes	up
Zm00001d044045	GDSL esterase/lipase	-1.81427	yes	down
Zm00001d036831	E3 ubiquitin-protein ligase RGLG1	1.14734	yes	up
Zm00001d019670	Kinesin-like protein KIN-4A	1.42602	yes	up
Zm00001d010870	glutathione S-transferase GST 15	2.98265	yes	up
Zm00001d015504	Protein phosphatase 2C isoform gamma	-1.7836	yes	down
Zm00001d020033	Cyclin-B1-4	2.35081	yes	up
Zm00001d031593	FHA domain-containing protein FHA2	1.48428	yes	up
Zm00001d038809	Protein kinase superfamily protein	1.113	yes	up
Zm00001d011152	40S ribosomal protein S4-3	1.03049	yes	up
Zm00001d021291	Two-component response regulator-like APRR9	1.09548	yes	up
Zm00001d043667	Myosin family protein with Dil domain	1.39074	yes	up
Zm00001d051611	Groundhog protein 7 [Source:UniProtKB/TrEMBL;Acc:B4G1R2]	1.76173	yes	up
Zm00001d039859	Metallothionein-like protein type 2	-2.80257	yes	down
Zm00001d017958	Glutamine synthetase root isozyme 3	-1.28026	yes	down
Zm00001d002503	ABC transporter C family member 9	-1.53807	yes	down
Zm00001d006861	-	-3.38217	yes	down
Zm00001d043175	Cystatin-1	-1.5521	yes	down
Zm00001d006238	Calcium lipid binding protein-like	-1.27415	yes	down
Zm00001d048336	Serine/threonine-protein phosphatase	1.24531	yes	up
Zm00001d018430	-	-3.56578	yes	down
Zm00001d020852	Cellulose synthase-like protein E1	1.23657	yes	up
Zm00001d033624	lipoxygenase4	2.27143	yes	up
Zm00001d043298	P-loop containing nucleoside triphosphate hydrolases superfamily protein	6.10962	yes	up
Zm00001d005256	Sulfate transporter 4.1 chloroplastic	2.91988	yes	up
Zm00001d041098	U-box domain-containing protein 44	-2.69159	yes	down
Zm00001d003356	ATFP4	4.58112	yes	up
Zm00001d033305	-	1.76897	yes	up
Zm00001d007167	CBL-interacting serine/threonine-protein kinase 15	-3.1065	yes	down
Zm00001d019724	-	-2.50648	yes	down
Zm00001d038035	ADPATP carrier protein 1 chloroplastic	3.02381	yes	up
Zm00001d017072	Protein NBR1 homolog	-1.1012	yes	down
Zm00001d011625	Putative WAK receptor-like protein kinase family protein	2.3801	yes	up
Zm00001d018642	Transducin/WD40 repeat-like superfamily protein	1.64397	yes	up
Zm00001d029443	1-phosphatidylinositol-3-phosphate 5-kinase FAB1B	1.10199	yes	up
Zm00001d044117	DNA binding protein	3.90255	yes	up
Zm00001d013135	Ribose-5-phosphate isomerase	1.40025	yes	up
Zm00001d037609	GDSL esterase/lipase	-1.84065	yes	down
Zm00001d032897	Core-2/I-branching beta-16-N-acetylglucosaminyltransferase family protein	-2.669	yes	down
Zm00001d034810	BEACH domain-containing protein C2	1.25369	yes	up
Zm00001d020272	trehalose-6-phosphate phosphatase8	5.30248	yes	up
Zm00001d014596	Alpha-L-fucosidase 2	2.38748	yes	up
Zm00001d040220	Enolase-phosphatase E1	2.36758	yes	up
Zm00001d029701	probable glutathione S-transferase GSTU6	1.05264	yes	up
Zm00001d013443	CCT motif family protein	1.06928	yes	up
Zm00001d053202	cytochrome P450 family 78 subfamily A polypeptide 8	-2.02858	yes	down
Zm00001d002052	Probable isoaspartyl peptidase/L-asparaginase 2	1.26662	yes	up
Zm00001d023615	Probable WRKY transcription factor 30	1.74431	yes	up
Zm00001d040263	Glycogen synthase kinase-3 MsK-3	1.17904	yes	up
Zm00001d010690	Anthocyanidin 3-O-glucosyltransferase	-1.97502	yes	down
Zm00001d029595	zinc-binding protein	1.04122	yes	up
Zm00001d022491	DNA polymerase zeta catalytic subunit	-1.7748	yes	down
Zm00001d023765	Phytanoyl-CoA dioxygenase	1.78039	yes	up
Zm00001d011847	Putative HLH DNA-binding domain superfamily protein	3.4141	yes	up
Zm00001d012088	-	1.91314	yes	up
Zm00001d014463	early nodulin-like protein 9	-1.85445	yes	down
Zm00001d027233	-	1.6687	yes	up
Zm00001d032428	Serinc-domain containing serine and sphingolipid biosynthesis protein	-1.89678	yes	down
Zm00001d033091	Mpv17 / PMP22 family protein	1.20628	yes	up
Zm00001d036564	EamA-like transporter family	-2.97301	yes	down
Zm00001d003671	Phospholipase C	-1.76407	yes	down
Zm00001d012339	-	-1.25333	yes	down
Zm00001d000133	Acetyl-coenzyme A synthetase chloroplastic/glyoxysomal	-1.99695	yes	down
Zm00001d036098	Putative DUF26-domain receptor-like protein kinase family protein	2.80949	yes	up
Zm00001d015377	Pentatricopeptide repeat-containing protein	1.81762	yes	up
Zm00001d038460	Putative aminotransferase class III superfamily protein	-4.77972	yes	down
Zm00001d008229	Putative MYB DNA-binding domain superfamily protein	2.07728	yes	up
Zm00001d047345	Expressed protein; protein	1.1876	yes	up
Zm00001d034782	Ammonium transporter 2	1.71831	yes	up
Zm00001d041760	40S ribosomal protein S9-2	-1.10375	yes	down
Zm00001d024718	Beta-carotene isomerase D27 chloroplastic	1.41602	yes	up
Zm00001d014291	Probable protein phosphatase 2C 71	-2.1164	yes	down
Zm00001d005778	Phosphatidylinositol/phosphatidylcholine transfer protein SFH8	1.48374	yes	up
Zm00001d042420	Lipoprotein	1.17512	yes	up
Zm00001d049510	Putative cellulose synthase-like family protein	-2.34255	yes	down
Zm00001d006370	-	1.35559	yes	up
Zm00001d012465	UPF0051 protein ABCI8 chloroplastic	-1.59315	yes	down
Zm00001d042940	plant-specific domain TIGR01589 family protein expressed	3.90639	yes	up
Zm00001d012620	Transducin/WD40 repeat-like superfamily protein	1.32111	yes	up
Zm00001d000358	Auxin response factor 16	2.38994	yes	up
Zm00001d016083	-	-2.56873	yes	down
Zm00001d038558	cystatin3	1.67924	yes	up
Zm00001d046697	Dihydroflavonol-4-reductase	-3.71624	yes	down
Zm00001d038357	Transcription factor bHLH104	1.09342	yes	up
Zm00001d013927	Monothiol glutaredoxin-S17	-2.79827	yes	down
Zm00001d048923	glutathione S-transferase T1	1.98265	yes	up
Zm00001d011093	-	1.92605	yes	up
Zm00001d035304	LIM domain-containing protein WLIM1	1.91298	yes	up
Zm00001d018803	Probable inositol transporter 2	-1.71572	yes	down
Zm00001d051713	-	2.87332	yes	up
Zm00001d014844	14-alpha-glucan-branching enzyme 2-2 chloroplastic/amyloplastic	1.38742	yes	up
Zm00001d029803	Major facilitator superfamily protein	4.36102	yes	up
Zm00001d006902	Coatomer subunit beta'-3	4.58683	yes	up
Zm00001d016166	phosphoenolpyruvate carboxylase2	-2.32008	yes	down
Zm00001d048731	P-loop containing nucleoside triphosphate hydrolases superfamily protein	1.60768	yes	up
Zm00001d013067	Histone H1	1.82452	yes	up
Zm00001d021418	-	-2.73316	yes	down
Zm00001d013857	-	-6.09385	yes	down
Zm00001d032950	GDP-mannose 35-epimerase	-1.36495	yes	down
Zm00001d033344	BTB/POZ domain-containing protein NPY2	1.33529	yes	up
Zm00001d044717	Potassium outward rectifying channel	1.44006	yes	up
Zm00001d012689	Protein CURVATURE THYLAKOID 1C chloroplastic	1.4506	yes	up
Zm00001d045379	Coatomer subunit beta'-3	1.8349	yes	up
Zm00001d010456	-	1.49599	yes	up
Zm00001d016332	Probable protein phosphatase 2C 72	1.9741	yes	up
Zm00001d044109	Tonoplast dicarboxylate transporter	-1.79552	yes	down
Zm00001d005276	Polyadenylate-binding protein 2	-1.01195	yes	down
Zm00001d022383	L-ascorbate peroxidase 2 cytosolic	1.54848	yes	up
Zm00001d009497	CDP-diacylglycerol--serine O-phosphatidyltransferase 1	-2.46136	yes	down
Zm00001d032540	Putative 1-phosphatidylinositol-3-phosphate 5-kinase FAB1D	-1.88025	yes	down
Zm00001d010529	Probable mediator of RNA polymerase II transcription subunit 37c	1.17318	yes	up
Zm00001d049786	Cytochrome b561 and DOMON domain-containing protein	1.67636	yes	up
Zm00001d034721	RNA helicase4	-1.11434	yes	down
Zm00001d014993	Luminal-binding protein 2	1.13371	yes	up
Zm00001d034148	glutathione S-transferase T1	2.34258	yes	up
Zm00001d009617	Protein SUPPRESSOR OF PHYA-105 1	-2.11286	yes	down
Zm00001d019335	ARM repeat superfamily protein	1.09093	yes	up
Zm00001d022134	Elongation factor 1-beta	-1.06845	yes	down
Zm00001d037297	BRASSINOSTEROID INSENSITIVE 1-associated receptor kinase 1%3B Putative leucine-rich repeat receptor-like protein kinase family protein	1.48027	yes	up
Zm00001d035717	WAT1-related protein	1.48917	yes	up
Zm00001d045657	Nudix hydrolase 4	2.25157	yes	up
Zm00001d007827	early light inducible protein1	-2.08026	yes	down
Zm00001d013741	BTB/POZ domain-containing protein NPY2	1.44755	yes	up
Zm00001d053157	-	3.40166	yes	up
Zm00001d040152	basic helix-loop-helix (bHLH) DNA-binding superfamily protein	2.11974	yes	up
Zm00001d007434	-	1.25584	yes	up
Zm00001d002261	Peroxisomal (S)-2-hydroxy-acid oxidase GLO1	-3.41308	yes	down
Zm00001d017118	Protein HHL1 chloroplastic	1.08643	yes	up
Zm00001d026536	Zinc finger CCCH domain-containing protein 6	1.3991	yes	up
Zm00001d039014	Splicing factor U2af small subunit A	1.02402	yes	up
Zm00001d023757	NAD(P)H-quinone oxidoreductase subunit U chloroplastic	1.25635	yes	up
Zm00001d013113	Expp1 protein	-3.42385	yes	down
Zm00001d028974	ethylene insensitive-like3	-1.15861	yes	down
Zm00001d035629	Actin-depolymerizing factor 4	2.02506	yes	up
Zm00001d015205	Pheophytinase chloroplastic	-1.46465	yes	down
Zm00001d029983	Beta-amylase 3 chloroplastic	1.0804	yes	up
Zm00001d036036	Histone H3	1.21578	yes	up
Zm00001d048901	Transcription factor bHLH47	-2.38598	yes	down
Zm00001d022373	S-adenosyl-L-methionine-dependent methyltransferases superfamily protein	2.48678	yes	up
Zm00001d027415	Serine/threonine-protein kinase ATG1a	1.49948	yes	up
Zm00001d015407	Myb family transcription factor APL	2.73595	yes	up
Zm00001d039015	Putative RING zinc finger domain superfamily protein	1.63759	yes	up
Zm00001d048627	ATP-citrate synthase alpha chain protein 3	-1.86935	yes	down
Zm00001d023939	Putative polyol transporter 1	-1.71979	yes	down
Zm00001d012527	NAC domain-containing protein 2	2.96156	yes	up
Zm00001d048116	-	1.29114	yes	up
Zm00001d020977	-	3.16318	yes	up
Zm00001d049601	tryptophan decarboxylase 1	2.15313	yes	up
Zm00001d003756	Transmembrane protein C20orf108	1.53731	yes	up
Zm00001d052434	major facilitator superfamily defense2	2.2553	yes	up
Zm00001d008003	-	4.00421	yes	up
Zm00001d013261	Cysteine protease 1	4.71957	yes	up
Zm00001d024016	zinc finger (Ran-binding) family protein	2.28441	yes	up
Zm00001d038582	-	3.8573	yes	up
Zm00001d038946	Electron carrier/ electron transporter/ iron ion binding protein	1.00388	yes	up
Zm00001d008858	Whole genome shotgun sequence of line PN40024 scaffold_2.assembly12x (Fragment)	2.08644	yes	up
Zm00001d048758	tryptophan decarboxylase 1	2.37259	yes	up
Zm00001d034022	Tubulin beta-4 chain	5.28208	yes	up
Zm00001d029482	NAD(P)-binding Rossmann-fold superfamily protein	1.07692	yes	up
Zm00001d015212	ATP-dependent DNA helicase Q-like 4A	-5.66777	yes	down
Zm00001d009350	Histone H2A variant 1	1.64269	yes	up
Zm00001d040292	Protein induced upon tuberization	3.17305	yes	up
Zm00001d044857	Putative AP2/EREBP transcription factor superfamily protein	1.99453	yes	up
Zm00001d011144	DCD (Development and Cell Death) domain protein	-1.61901	yes	down
Zm00001d049771	Peptidase family M48 family protein	-4.89803	yes	down
Zm00001d045054	sesquiterpene cyclase1	-1.25313	yes	down
Zm00001d013644	5-methyltetrahydropteroyltriglutamate--homocysteine methyltransferase 1	-2.80654	yes	down
Zm00001d014116	phosphate transporter protein1	1.18377	yes	up
Zm00001d007229	Phosphoinositide phospholipase C 4	-1.2403	yes	down
Zm00001d005457	-	1.01607	yes	up
Zm00001d033543	Integral membrane HPP family protein	1.26414	yes	up
Zm00001d039002	Putative homeodomain-like transcription factor superfamily protein	1.20313	yes	up
Zm00001d046181	-	3.08799	yes	up
Zm00001d052391	Expressed protein; protein	-1.33161	yes	down
Zm00001d003924	Glycerophosphodiester phosphodiesterase GDPD2	1.84137	yes	up
Zm00001d012378	SOUL heme-binding family protein	2.03438	yes	up
Zm00001d031494	Ascorbate Peroxidase	2.21298	yes	up
Zm00001d036224	-	1.58211	yes	up
Zm00001d007599	RING/FYVE/PHD zinc finger superfamily protein	1.59197	yes	up
Zm00001d039181	RNA polymerase sigma factor sigC	1.8698	yes	up
Zm00001d053897	Ubiquitin-conjugating enzyme E2 29	2.02967	yes	up
Zm00001d011036	Legumin-like protein%3B Putative rmlC-like cupins superfamily protein	-2.20161	yes	down
Zm00001d020332	Ubiquitin-protein ligase	-2.1003	yes	down
Zm00001d053376	AAA-type ATPase family protein / ankyrin repeat family protein	1.34164	yes	up
Zm00001d039301	Vegetative storage protein PNI288	1.76728	yes	up
Zm00001d041814	Adenylate kinase 1 chloroplastic	2.86531	yes	up
Zm00001d018297	Chaperone DnaJ-domain superfamily protein	1.70737	yes	up
Zm00001d007921	Tic62 protein	1.12289	yes	up
Zm00001d032476	Probable methyltransferase PMT18	2.05298	yes	up
Zm00001d033925	cystathionine beta synthase domain protein1	-1.49241	yes	down
Zm00001d037652	Inositol-3-phosphate synthase isozyme 1	1.8062	yes	up
Zm00001d021061	60S ribosomal protein L7a-1	-1.08472	yes	down
Zm00001d008367	RING/FYVE/PHD zinc finger superfamily protein	1.79373	yes	up
Zm00001d033594	Myelin-associated oligodendrocyte basic protein isoform 1	1.06439	yes	up
Zm00001d052763	Putative ACT-domain containing protein kinase family protein	1.53155	yes	up
Zm00001d008869	Class III HD-Zip III protein HB8%3B Putative homeobox/bZIP/lipid-binding protein family	-2.21042	yes	down
Zm00001d017069	Inorganic phosphate transporter 2-1 chloroplastic	2.54259	yes	up
Zm00001d033061	Protein DETOXIFICATION 40	1.68753	yes	up
Zm00001d048369	CCT motif family protein	2.93694	yes	up
Zm00001d040697	S-adenosylmethionine synthase 1	-1.07888	yes	down
Zm00001d031963	Low molecular weight protein-tyrosine-phosphatase slr0328	1.1208	yes	up
Zm00001d047396	Dual specificity phosphatase Cdc25	1.33544	yes	up
Zm00001d043525	oxidative stress 3	1.42201	yes	up
Zm00001d022456	Peroxidase 42	1.60472	yes	up
Zm00001d045564	Haloacid dehalogenase-like hydrolase domain-containing protein Sgpp	1.24759	yes	up
Zm00001d022581	AMP deaminase	-2.14707	yes	down
Zm00001d042813	glycerol-3-phosphosphate acyltransferase1	-1.10125	yes	down
Zm00001d038310	Tubby-like F-box protein 10	1.21349	yes	up
Zm00001d032911	TRICHOME BIREFRINGENCE-LIKE 20	5.22626	yes	up
Zm00001d047532	Photosystem II repair protein PSB27-H1 chloroplastic	1.73675	yes	up
Zm00001d018454	Glutathione reductase cytosolic	2.68136	yes	up
Zm00001d034188	Cold-regulated 413 plasma membrane protein 2	-1.96801	yes	down
Zm00001d025015	Glucose-6-phosphate 1-dehydrogenase	1.38673	yes	up
Zm00001d024762	Putative CBL-interacting protein kinase family protein	-1.99129	yes	down
Zm00001d019949	Protein ENHANCED DOWNY MILDEW 2	1.32922	yes	up
Zm00001d034040	Probable calcium-binding protein CML27	1.3552	yes	up
Zm00001d016640	TUDOR-SN protein 1	-1.2189	yes	down
Zm00001d013435	Serine/threonine-protein kinase AtPK1/AtPK6	2.43225	yes	up
Zm00001d038164	methyl binding domain	3.27766	yes	up
Zm00001d023582	L-ascorbate peroxidase S chloroplastic/mitochondrial	2.10922	yes	up
Zm00001d024027	proline rich cell wall protein1	1.05136	yes	up
Zm00001d032485	CRP3 - Cysteine-rich family protein precursor expressed	1.02399	yes	up
Zm00001d011133	Putative WRKY DNA-binding domain superfamily protein	2.82593	yes	up
Zm00001d013678	-	2.20404	yes	up
Zm00001d018464	-	1.8032	yes	up
Zm00001d014953	Ferrochelatase	-2.59918	yes	down
Zm00001d018011	Lecithin-cholesterol acyltransferase-like 4	-1.74661	yes	down
Zm00001d029290	Cytochrome P450 CYP709H1	-1.6896	yes	down
Zm00001d053223	Ascorbate Peroxidase	1.96283	yes	up
Zm00001d046538	Sec14p-like phosphatidylinositol transfer family protein	3.2747	yes	up
Zm00001d000526	-	1.97455	yes	up
Zm00001d020471	-	-7.00296	yes	down
Zm00001d039745	Protein phosphatase 2C	1.0035	yes	up
Zm00001d040837	Glutaredoxin-C13	3.8444	yes	up
Zm00001d032162	Temperature-induced lipocalin-1	1.43283	yes	up
Zm00001d033535	Cox19-like CHCH family protein	1.30133	yes	up
Zm00001d047757	L-ascorbate peroxidase 1, cytosolic	2.53935	yes	up
Zm00001d022669	-	4.38323	yes	up
Zm00001d028375	B-cell receptor-associated 31-like	-1.23292	yes	down
Zm00001d034761	Actin-7	-2.27554	yes	down
Zm00001d002410	Probable xyloglucan endotransglucosylase/hydrolase protein 21	3.4814	yes	up
Zm00001d019145	Leucine-rich repeat receptor-like tyrosine-protein kinase PXC3	3.19444	yes	up
Zm00001d035657	Putative E3 ubiquitin-protein ligase XBAT31	1.1645	yes	up
Zm00001d049081	-	2.88935	yes	up
Zm00001d045784	RPM1-interacting protein 4 (RIN4) family protein	1.86612	yes	up
Zm00001d025047	APx3 - Peroxisomal Ascorbate Peroxidase	2.01261	yes	up
Zm00001d041236	Leucine-rich receptor-like protein kinase family protein	-2.03207	yes	down
Zm00001d034868	ATPase	-1.24456	yes	down
Zm00001d030373	enolase2	-1.12582	yes	down
Zm00001d014456	Glutamate receptor 3.4	1.87535	yes	up
Zm00001d025980	RNA-metabolising metallo-beta-lactamase family protein	2.27811	yes	up
Zm00001d010243	Protein root UVB sensitive 6	1.18519	yes	up
Zm00001d019036	2-methoxy-6-polyprenyl-14-benzoquinol methylase mitochondrial	-3.25712	yes	down
Zm00001d032332	Quinone oxidoreductase-like protein At1g23740	1.25902	yes	up
Zm00001d025887	Probable metal-nicotianamine transporter YSL7	1.64526	yes	up
Zm00001d034031	-	2.82883	yes	up
Zm00001d045667	Protein NRT1/ PTR FAMILY 3.1	1.01261	yes	up
Zm00001d013039	photosystem I subunit d1	1.49727	yes	up
Zm00001d023888	-	1.67691	yes	up
Zm00001d031213	LigA	1.34907	yes	up
Zm00001d018839	cytochrome P-450 19	1.82677	yes	up
Zm00001d038250	HSP40/DnaJ peptide-binding protein	3.89483	yes	up
Zm00001d037098	Putative HLH DNA-binding domain superfamily protein isoform 1%3B Putative HLH DNA-binding domain superfamily protein isoform 2	2.103	yes	up
Zm00001d027999	2-carboxy-14-naphthoquinone phytyltransferase chloroplastic	1.167	yes	up
Zm00001d024867	OSJNBb0040D15.7 protein	4.24008	yes	up
Zm00001d039349	Ectonucleotide pyrophosphatase/phosphodiesterase family member 3	1.14291	yes	up
Zm00001d011130	Nucleosome assembly protein 1;2	-1.57891	yes	down
Zm00001d031956	Ribosomal protein	-2.05827	yes	down
Zm00001d034969	Acyl-CoA N-acyltransferases (NAT) superfamily protein	1.86938	yes	up
Zm00001d003533	Lipoxygenase	1.32246	yes	up
Zm00001d046941	Receptor-like cytosolic serine/threonine-protein kinase RBK1	1.6321	yes	up
Zm00001d044748	Pyruvate dehydrogenase E1 component subunit alpha-1 mitochondrial	-4.76671	yes	down
Zm00001d031637	Transmembrane emp24 domain-containing protein p24beta2	-2.32443	yes	down
Zm00001d032801	chromatin complex subunit A	1.28993	yes	up
Zm00001d024635	Chaperone protein dnaJ A6 chloroplastic	-1.06358	yes	down
Zm00001d031891	Peptidase M1 family protein	-1.22744	yes	down
Zm00001d026094	Heat stress transcription factor B-2b	2.23845	yes	up
Zm00001d032220	-	1.1226	yes	up
Zm00001d051529	Putative AMP-dependent synthetase and ligase superfamily protein	2.00829	yes	up
Zm00001d026559	Phosphatidylinositol 4-kinase gamma 7	-1.00944	yes	down
Zm00001d012156	Sister chromatid cohesion 1 protein 4	-1.36671	yes	down
Zm00001d034107	cytochrome P450 family 81 subfamily D polypeptide 8	-1.34626	yes	down
Zm00001d050038	-	2.2448	yes	up
Zm00001d024457	-	1.58106	yes	up
Zm00001d029736	Bell-like homeodomain protein 3	1.72023	yes	up
Zm00001d033893	-	2.72856	yes	up
Zm00001d044301	Protein phosphatase 2C ABI2	-1.10063	yes	down
Zm00001d035463	NAD(P)-binding Rossmann-fold superfamily protein	3.72823	yes	up
Zm00001d049541	catechol-O-methyltransferase	2.08845	yes	up
Zm00001d021288	Senescence-inducible chloroplast stay-green protein 1	-2.93039	yes	down
Zm00001d000804	-	-2.50219	yes	down
Zm00001d013411	UV-B-induced protein chloroplastic	-1.52628	yes	down
Zm00001d022856	-	1.56983	yes	up
Zm00001d047555	Thioredoxin-like 1-1 chloroplastic	-1.31839	yes	down
Zm00001d021558	(S)-ureidoglycine aminohydrolase	1.58934	yes	up
Zm00001d034217	Lectin-like receptor kinase 7	1.93736	yes	up
Zm00001d031157	Osmotin-like protein OSM34	2.62365	yes	up
Zm00001d028389	-	-1.52369	yes	down
Zm00001d009212	dihydrolipoyl dehydrogenases	-1.70762	yes	down
Zm00001d022594	phospholipase D11	-2.15774	yes	down
Zm00001d028625	DOF30 transcription factor	1.94055	yes	up
Zm00001d026374	-	1.87757	yes	up
Zm00001d008749	barren inflorescence1	2.00309	yes	up
Zm00001d053446	potassium channel3	1.63632	yes	up
Zm00001d034711	-	-3.37925	yes	down
Zm00001d037714	Polyamine-modulated factor 1-binding protein 1	3.32793	yes	up
Zm00001d022310	40S ribosomal protein S6-1	2.07242	yes	up
Zm00001d020557	Glossy1	1.86177	yes	up
Zm00001d039524	Transposon protein CACTA%2C En/Spm sub-class	3.61392	yes	up
Zm00001d008581	LEAF RUST 10 DISEASE-RESISTANCE LOCUS RECEPTOR-LIKE PROTEIN KINASE-like 1.1	1.47788	yes	up
Zm00001d026348	AT hook motif family protein	1.29057	yes	up
Zm00001d029373	Serine carboxypeptidase-like 40	4.12957	yes	up
Zm00001d015088	3-isopropylmalate dehydratase large subunit	-1.05868	yes	down
Zm00001d053189	Probable mediator of RNA polymerase II transcription subunit 26c	2.69784	yes	up
Zm00001d006342	Mo-molybdopterin cofactor sulfurase	-1.28649	yes	down
Zm00001d000329	DNA mismatch repair protein MSH5	1.52743	yes	up
Zm00001d004102	OSJNBa0020I02.16 protein	2.91759	yes	up
Zm00001d030891	Homeodomain-like superfamily protein	1.03136	yes	up
Zm00001d007011	-	1.98387	yes	up
Zm00001d013390	Glucan endo-1%2C3-beta-glucosidase 7	-1.35377	yes	down
Zm00001d030989	Expressed protein; protein	2.3637	yes	up
Zm00001d042140	Beta-1%2C3-glucanase	-2.4925	yes	down
Zm00001d019106	Coatomer subunit gamma	-1.53884	yes	down
Zm00001d013348	Thioredoxin superfamily protein	-1.2595	yes	down
Zm00001d024889	Zn-finger%2C RanBP-type%2C containing protein	1.03938	yes	up
Zm00001d028690	-	1.02043	yes	up
Zm00001d005090	Clathrin heavy chain 2	-1.19192	yes	down
Zm00001d017002	-	4.31436	yes	up
Zm00001d051458	methyl erythritol cyclodiphosphate synthase1	1.08358	yes	up
Zm00001d017422	Homeobox-leucine zipper protein ATHB-6	-1.06585	yes	down
Zm00001d013862	Cytochrome P450 84A1	1.55799	yes	up
Zm00001d000066	-	2.67571	yes	up
Zm00001d041726	Protein DOWNY MILDEW RESISTANCE 6	-5.7487	yes	down
Zm00001d010154	-	2.83426	yes	up
Zm00001d035019	Protein mago nashi homolog	-2.05567	yes	down
Zm00001d044235	-	1.64859	yes	up
Zm00001d032166	Protein ENHANCED DISEASE RESISTANCE 2	-1.29392	yes	down
Zm00001d039095	-	2.58224	yes	up
Zm00001d036364	NAC domain containing protein 36	2.95663	yes	up
Zm00001d008306	RING/U-box superfamily protein	-1.43428	yes	down
Zm00001d030767	-	1.14397	yes	up
Zm00001d016976	-	2.89237	yes	up
Zm00001d048623	Putative MYB DNA-binding domain superfamily protein	1.2825	yes	up
Zm00001d022126	root-specific kinase 1	2.37265	yes	up
Zm00001d038358	Delta-1-pyrroline-5-carboxylate synthase B	-3.54542	yes	down
Zm00001d024885	Putative WD40-like beta propeller repeat family protein	-1.80344	yes	down
Zm00001d011363	Putative oxidoreductase%2C aldo/keto reductase family protein	-1.23327	yes	down
Zm00001d040621	myb transcription factor40	2.32466	yes	up
Zm00001d002405	Probable WRKY transcription factor 11	2.0937	yes	up
Zm00001d018130	Protein CURVATURE THYLAKOID 1D chloroplastic	-1.04794	yes	down
Zm00001d016408	-	3.64196	yes	up
Zm00001d044826	NOD26-like membrane intrinsic protein2	1.94226	yes	up
Zm00001d041701	Acyl carrier protein 2 chloroplastic	1.64717	yes	up
Zm00001d050274	RNA-binding (RRM/RBD/RNP motifs) family protein	-1.86543	yes	down
Zm00001d010586	PEBP (phosphatidylethanolamine-binding protein) family protein	-4.84361	yes	down
Zm00001d032032	myb domain protein 85	2.03761	yes	up
Zm00001d046472	Hemoglobin-like protein HbO	1.5955	yes	up
Zm00001d003800	alpha/beta-Hydrolases superfamily protein	1.13538	yes	up
Zm00001d023779	3-hydroxyisobutyryl-CoA hydrolase 1	-8.91045	yes	down
Zm00001d028698	CDP-diacylglycerol--glycerol-3-phosphate 3-phosphatidyltransferase	-1.74307	yes	down
Zm00001d032099	sec34-like family protein	-1.59079	yes	down
Zm00001d027934	leucine-rich transmembrane protein kinase1	-1.05343	yes	down
Zm00001d048487	-	4.15974	yes	up
Zm00001d040764	Cytochrome P450 709B2	1.6532	yes	up
Zm00001d027271	50S ribosomal protein L35	-4.02127	yes	down
Zm00001d028359	Transmembrane 9 superfamily protein member 1	-1.48413	yes	down
Zm00001d021701	Transcription factor ILR3	1.04961	yes	up
Zm00001d023303	-	1.33626	yes	up
Zm00001d042809	Auxin transporter-like protein 1	1.58791	yes	up
Zm00001d054089	Putative TCP-1/cpn60 chaperonin family protein isoform 1%3B Putative TCP-1/cpn60 chaperonin family protein isoform 2	-1.26455	yes	down
Zm00001d039537	Protein ALWAYS EARLY 3	1.00777	yes	up
Zm00001d003445	-	1.39244	yes	up
Zm00001d046700	NAD(P)-binding Rossmann-fold superfamily protein	-3.41478	yes	down
Zm00001d042922	Probable mediator of RNA polymerase II transcription subunit 37c	-1.0811	yes	down
Zm00001d033654	opaque endosperm10	1.67579	yes	up
Zm00001d053911	-	2.14714	yes	up
Zm00001d042874	Mannose-1-phosphate guanylyltransferase 1	-1.43188	yes	down
Zm00001d017271	Adenosine kinase 2	-1.32116	yes	down
Zm00001d022415	-	1.92392	yes	up
Zm00001d049223	Zinc finger CCCH domain-containing protein 33	1.42384	yes	up
Zm00001d020315	-	-1.04044	yes	down
Zm00001d052383	Coatomer subunit beta'-3	4.18822	yes	up
Zm00001d017120	nuclear binding protein35	-1.38208	yes	down
Zm00001d006657	Homogentisate solanesyltransferase chloroplastic	1.16008	yes	up
Zm00001d009337	HEAT repeat-containing protein	-2.69612	yes	down
Zm00001d044640	Probable peptide/nitrate transporter	4.21199	yes	up
Zm00001d003291	transglutaminase21	1.34626	yes	up
Zm00001d044175	Neutral/alkaline non-lysosomal ceramidase	-1.26495	yes	down
Zm00001d028303	Branched-chain-amino-acid aminotransferase	-2.69354	yes	down
Zm00001d029012	Leucine-rich repeat protein kinase family protein	1.66175	yes	up
Zm00001d035186	Electron carrier/ iron ion binding protein	1.8161	yes	up
Zm00001d036718	Phospholipase D Z	1.76826	yes	up
Zm00001d026127	Patched family protein	-2.38622	yes	down
Zm00001d006213	Probable histone H2A.4	1.24019	yes	up
Zm00001d001490	-	1.35732	yes	up
Zm00001d026335	Autophagy-related protein 8c	-1.90872	yes	down
Zm00001d028816	Pathogenesis-related protein 10	-3.76019	yes	down
Zm00001d043540	-	1.7074	yes	up
Zm00001d009488	ATP synthase subunit beta	-1.1809	yes	down
Zm00001d028344	Putative metal tolerance protein C3	1.27801	yes	up
Zm00001d017706	Pentatricopeptide repeat-containing protein	1.56028	yes	up
Zm00001d028267	trehalose-6-phosphate synthase2	-1.27347	yes	down
Zm00001d017908	Transcription factor BIM3	2.84352	yes	up
Zm00001d036389	-	2.73799	yes	up
Zm00001d002391	Ubiquitin-specific protease family C19-related protein	-1.48683	yes	down
Zm00001d041332	Zinc finger protein 7	1.92101	yes	up
Zm00001d017274	Phenylalanine ammonia-lyase	-1.51178	yes	down
Zm00001d007595	-	1.23912	yes	up
Zm00001d020627	Subtilisin-like protease SBT1.8	-2.02263	yes	down
Zm00001d013725	gibberellin 20-oxidase4	1.06053	yes	up
Zm00001d005713	Annexin	-1.39203	yes	down
Zm00001d015215	-	1.98242	yes	up
Zm00001d029258	Protein kinase superfamily protein	3.08427	yes	up
Zm00001d036533	protein; Ternary complex factor MIP1-like	-2.49686	yes	down
Zm00001d020325	Putative potassium transporter 12	-1.26539	yes	down
Zm00001d016105	Abscisic acid receptor PYL9	1.10775	yes	up
Zm00001d014030	Malate dehydrogenase cytoplasmic 1	-1.05259	yes	down
Zm00001d031539	S-adenosyl-L-methionine-dependent methyltransferases superfamily protein	1.35689	yes	up
Zm00001d013810	multidrug and toxic compound extrusion2	-1.43786	yes	down
Zm00001d017215	Serine/threonine protein phosphatase 2A 55 kDa regulatory subunit B beta isoform	1.13434	yes	up
Zm00001d018699	-	-1.72835	yes	down
Zm00001d021845	-	1.75237	yes	up
Zm00001d007319	Subtilisin-like serine endopeptidase family protein	1.17761	yes	up
Zm00001d015427	V-type proton ATPase catalytic subunit A	1.59969	yes	up
Zm00001d042282	Aldolase-type TIM barrel family protein	-1.49163	yes	down
Zm00001d043193	-	1.53085	yes	up
Zm00001d014216	-	1.87639	yes	up
Zm00001d025055	protein phosphatase homolog11	-1.24908	yes	down
Zm00001d031182	Homeobox-transcription factor 84	-1.24805	yes	down
Zm00001d047201	Serine carboxypeptidase-like 40	3.61086	yes	up
Zm00001d039264	D-amino-acid transaminase chloroplastic	2.64179	yes	up
Zm00001d023592	Amino acid permease 2	2.00115	yes	up
Zm00001d027232	-	3.10642	yes	up
Zm00001d026632	Stem-specific protein TSJT1	1.77134	yes	up
Zm00001d020140	-	-1.42498	yes	down
Zm00001d031381	Protein kinase superfamily protein	3.75392	yes	up
Zm00001d051794	-	2.3531	yes	up
Zm00001d036293	Caffeoyl-CoA O-methyltransferase1	-1.54702	yes	down
Zm00001d038612	Transcription factor bHLH112	3.45531	yes	up
Zm00001d041998	ABC transporter D family member 1	-1.59315	yes	down
Zm00001d004442	ABC transporter B family member 19	-5.27186	yes	down
Zm00001d031423	Zinc finger A20 and AN1 domain-containing stress-associated protein 5	1.5225	yes	up
Zm00001d017275	phenylalanine ammonia lyase9	-1.09561	yes	down
Zm00001d032810	CHY-type/CTCHY-type/RING-type Zinc finger protein	-2.72198	yes	down
Zm00001d012574	Probable inactive purple acid phosphatase 1	-1.66479	yes	down
Zm00001d018966	Acidic endochitinase	-2.90678	yes	down
Zm00001d005608	40S ribosomal protein S4-3	-8.59066	yes	down
Zm00001d029242	Mitochondrial transcription termination factor family protein	1.48545	yes	up
Zm00001d028208	Protein RIK	1.01174	yes	up
Zm00001d037665	-	4.3916	yes	up
Zm00001d016655	-	-2.19309	yes	down
Zm00001d033826	-	2.68226	yes	up
Zm00001d008808	Putative MYB DNA-binding domain superfamily protein	-1.08339	yes	down
Zm00001d008844	-	1.86102	yes	up
Zm00001d012659	TRAM LAG1 and CLN8 (TLC) lipid-sensing domain containing protein	1.55017	yes	up
Zm00001d007081	Rho GTPase-activating protein 7	1.37634	yes	up
Zm00001d012084	snRNA-activating protein complex subunit	1.29353	yes	up
Zm00001d021938	Putative polyol transporter 1	1.54015	yes	up
Zm00001d033180	brassinosteroid-deficient dwarf1	-3.60302	yes	down
Zm00001d017514	BEACH domain-containing protein C2	3.35028	yes	up
Zm00001d000357	Fatty-acid-binding protein 2	1.78721	yes	up
Zm00001d014271	Caltractin	1.93156	yes	up
Zm00001d010410	tonoplast intrinsic protein4	-1.95112	yes	down
Zm00001d046961	VQ motif family protein	2.4463	yes	up
Zm00001d043144	Calmodulin-7	1.14467	yes	up
Zm00001d026253	Calcium-transporting ATPase 9 plasma membrane-type	-3.4408	yes	down
Zm00001d045673	Carbon catabolite repressor protein 4 homolog 3	1.95274	yes	up
Zm00001d009613	Protease Do-like 1 chloroplastic	1.12035	yes	up
Zm00001d008349	-	3.89872	yes	up
Zm00001d007247	receptor like protein 1	1.75847	yes	up
Zm00001d018965	Xylanase inhibitor protein 1	-3.39028	yes	down
Zm00001d024450	-	2.5841	yes	up
Zm00001d035679	Pumilio homolog 3	-2.2577	yes	down
Zm00001d001843	Thioredoxin X chloroplastic	1.35311	yes	up
Zm00001d013781	Chloroplast post-illumination chlorophyll fluorescence increase protein	1.13981	yes	up
Zm00001d023218	Putative clathrin heavy chain family protein	-1.4247	yes	down
Zm00001d040204	-	1.89149	yes	up
Zm00001d017117	26S proteasome non-ATPase regulatory subunit 6 homolog	-1.50478	yes	down
Zm00001d006311	Nicotinate-nucleotide pyrophosphorylase [carboxylating] chloroplastic	1.57832	yes	up
Zm00001d019225	Amino acid transporter ANT1	-2.25372	yes	down
Zm00001d045047	Anaphase-promoting complex subunit 4	2.08777	yes	up
Zm00001d047025	PLATZ transcription factor family protein	2.60777	yes	up
Zm00001d016228	NHL domain-containing protein	1.59712	yes	up
Zm00001d032748	Nucleolin 2	-1.19302	yes	down
Zm00001d001856	Anamorsin homolog	1.05883	yes	up
Zm00001d023258	Calcium-transporting ATPase 4 plasma membrane-type	1.17023	yes	up
Zm00001d031514	chaperone protein dnaJ-related	2.03637	yes	up
Zm00001d011855	Probable ADP-ribosylation factor GTPase-activating protein AGD11	-1.62532	yes	down
Zm00001d047166	Cystathionine gamma-synthase 1 chloroplastic	-1.20513	yes	down
Zm00001d042494	Pentatricopeptide repeat (PPR) superfamily protein	1.73728	yes	up
Zm00001d023869	Glutaredoxin-C13	2.49622	yes	up
Zm00001d013278	Acyl-CoA N-acyltransferase with RING/FYVE/PHD-type zinc finger protein	-2.12048	yes	down
Zm00001d035409	Abscisic stress-ripening protein 2	-2.91734	yes	down
Zm00001d008429	Paired amphipathic helix protein Sin3-like 3	-1.03529	yes	down
Zm00001d050897	Agamous-like MADS-box protein AGL16	1.29787	yes	up
Zm00001d020524	Zinc finger protein 346	1.25938	yes	up
Zm00001d021135	phosphatidylethanolamine-binding protein24	5.17202	yes	up
Zm00001d037334	Odorant 1 protein%3B Putative MYB DNA-binding domain superfamily protein	2.32538	yes	up
Zm00001d033922	ATP synthase	1.17149	yes	up
Zm00001d044228	thiamine biosynthesis2	4.30368	yes	up
Zm00001d024842	Protein PIN-LIKES 7	4.28977	yes	up
Zm00001d014327	Chloride conductance regulatory protein ICln	1.21328	yes	up
Zm00001d042935	-	4.34092	yes	up
Zm00001d006217	Serine/threonine-protein kinase NAK	3.25398	yes	up
Zm00001d031653	Glycerophosphodiester phosphodiesterase GDPD2	2.22786	yes	up
Zm00001d024966	Multisynthetase complex auxiliary component p43	-1.28863	yes	down
Zm00001d031948	Thioredoxin family protein	1.44522	yes	up
zma-MIR399c	-	3.17092	yes	up
Zm00001d049242	-	2.14851	yes	up
Zm00001d008933	-	2.0096	yes	up
Zm00001d010387	40S ribosomal protein S4-3	-7.9809	yes	down
Zm00001d029601	LOB domain-containing protein 38	2.18532	yes	up
Zm00001d009612	DUF1645 family protein	2.34485	yes	up
Zm00001d006622	CYP72A57	5.76511	yes	up
Zm00001d028649	Embryogenesis transmembrane protein-like; protein	2.93829	yes	up
Zm00001d042541	lipoxygenase2	-1.64953	yes	down
Zm00001d020208	ABC transporter A family member 7	1.1129	yes	up
Zm00001d038576	Calcium-transporting ATPase 4 plasma membrane-type	1.16166	yes	up
Zm00001d011256	OHP2	-1.09515	yes	down
Zm00001d046202	-	1.28627	yes	up
Zm00001d041232	Leucine-rich repeat transmembrane protein kinase family protein	1.41524	yes	up
Zm00001d033714	Regulator of Vps4 activity in the MVB pathway protein	2.69835	yes	up
Zm00001d021703	oxygen evolving complex2	1.674	yes	up
Zm00001d038453	Putative aminotransferase class III superfamily protein	-2.39145	yes	down
Zm00001d017249	ammonium transporter2	3.51344	yes	up
Zm00001d048329	ABC transporter C family member 3	-1.25639	yes	down
Zm00001d028810	LL-diaminopimelate aminotransferase chloroplastic	-1.28592	yes	down
Zm00001d042455	RING/U-box superfamily protein	1.12651	yes	up
Zm00001d036894	heme oxygenase2	-1.68128	yes	down
Zm00001d037513	germin-like protein1	4.1625	yes	up
Zm00001d011193	integral membrane protein	-2.07921	yes	down
Zm00001d040670	Lipoamide acyltransferase component of branched-chain alpha-keto acid dehydrogenase complex mitochondrial	-1.65652	yes	down
Zm00001d024248	pentatricopeptide repeat*-59040	-1.43676	yes	down
Zm00001d006868	Peroxisomal (S)-2-hydroxy-acid oxidase GLO4	1.16036	yes	up
Zm00001d012557	DNA-directed RNA polymerases II and IV subunit 5A	1.15912	yes	up
Zm00001d022230	Probable mannan synthase 7	1.57908	yes	up
Zm00001d035065	EMBRYO DEFECTIVE 140	-1.42393	yes	down
Zm00001d040029	Bowman-Birk type wound-induced proteinase inhibitor WIP1 [Source:UniProtKB/TrEMBL;Acc:B4FPL1]	-2.55661	yes	down
Zm00001d008812	C3H47 C3H type transcription factor	-1.77046	yes	down
Zm00001d006509	Septum-promoting GTP-binding protein 1	-2.05601	yes	down
Zm00001d019507	Cellulose synthase-7	-1.86348	yes	down
Zm00001d049399	Putative nucleolin-like family protein	-1.39602	yes	down
Zm00001d018111	F-box protein FBW2	1.19768	yes	up
Zm00001d048165	Protein EARLY RESPONSIVE TO DEHYDRATION 15	1.19651	yes	up
Zm00001d046440	FscO	1.72997	yes	up
Zm00001d021416	Protein PLASTID MOVEMENT IMPAIRED 1	-1.09257	yes	down
Zm00001d043405	Pentatricopeptide repeat-containing protein	1.11449	yes	up
Zm00001d031428	Monogalactosyldiacylglycerol synthase 2 chloroplastic	4.85701	yes	up
Zm00001d009881	-	1.94888	yes	up
Zm00001d016371	-	1.60998	yes	up
Zm00001d008925	GDSL esterase/lipase	-2.10288	yes	down
Zm00001d044995	root-specific kinase 1	2.18328	yes	up
Zm00001d021299	Phosphatase DCR2	-2.3354	yes	down
Zm00001d002836	downstream target of AGL15 2	-1.64043	yes	down
Zm00001d003116	Major facilitator superfamily protein	-2.2504	yes	down
Zm00001d009773	CCT motif family protein	1.22258	yes	up
Zm00001d042065	P-loop containing nucleoside triphosphate hydrolases superfamily protein	1.90627	yes	up
Zm00001d044838	HVA22-like protein a	1.22433	yes	up
Zm00001d016777	Zinc finger CCCH domain-containing protein 4	-4.71491	yes	down
Zm00001d034032	Protein STRICTOSIDINE SYNTHASE-LIKE 3	-1.99689	yes	down
Zm00001d031633	Type I inositol polyphosphate 5-phosphatase 10	2.57421	yes	up
Zm00001d006856	Pentatricopeptide repeat-containing protein mitochondrial	-3.5419	yes	down
Zm00001d045377	-	2.6758	yes	up
Zm00001d032375	-	-3.00348	yes	down
Zm00001d013845	E2F transcription factor-like E2FE	-1.06949	yes	down
Zm00001d012988	CASP-like protein 4B1	3.86074	yes	up
Zm00001d011379	glycosyl transferase family 1 protein	-2.02509	yes	down
Zm00001d054038	Transcription factor bHLH104	1.02265	yes	up
Zm00001d033267	PIL5	1.94788	yes	up
Zm00001d017966	Dihydropyrimidine dehydrogenase (NADP(+)) chloroplastic	-2.3534	yes	down
Zm00001d048799	Pistil-specific extensin-like protein	2.62182	yes	up
Zm00001d034245	Cytosolic purine 5-nucleotidase	1.00216	yes	up
Zm00001d030516	-	1.66616	yes	up
Zm00001d019061	Forkhead-associated (FHA) domain-containing protein	-2.47457	yes	down
Zm00001d008432	Probable acetyl-CoA acetyltransferase cytosolic 2	-1.83157	yes	down
Zm00001d051961	Putative lysine-specific demethylase JMJ16	1.45134	yes	up
Zm00001d039135	tie-dyed1	2.14939	yes	up
Zm00001d033948	Tubby-like F-box protein 2	1.70442	yes	up
Zm00001d023576	Transmembrane 9 superfamily member 1	-2.16942	yes	down
Zm00001d014193	-	1.19902	yes	up
Zm00001d004480	Calcium ion binding protein	2.14278	yes	up
Zm00001d013958	-	2.26704	yes	up
Zm00001d033887	Retrovirus-related Pol polyprotein LINE-1	2.21051	yes	up
Zm00001d040570	Encodes alpha-helical IF (intermediate filament)-like protein.	1.55148	yes	up
Zm00001d002896	TUB-transcription factor 4	1.03468	yes	up
Zm00001d025711	Whole genome shotgun sequence of line PN40024 scaffold_66.assembly12x (Fragment)	1.35961	yes	up
Zm00001d005019	Acyl-CoA synthetase long-chain family member 3	-1.04427	yes	down
Zm00001d024301	AICARFT/IMPCHase bienzyme family protein	-1.37385	yes	down
Zm00001d024242	V-type proton ATPase subunit D	-1.20105	yes	down
Zm00001d014898	Clathrin light chain 2	-1.34553	yes	down
Zm00001d033957	Helix-loop-helix DNA-binding domain containing protein	2.75901	yes	up
Zm00001d018799	CBL-interacting serine/threonine-protein kinase 23	-1.21635	yes	down
Zm00001d050159	Solanesyl diphosphate synthase 2 chloroplastic	2.41939	yes	up
Zm00001d017575	Dof zinc finger protein DOF2.5	2.50685	yes	up
Zm00001d027581	GATA zinc finger domain-containing protein 10	-1.85392	yes	down
Zm00001d021709	isopentenyl pyrophosphate isomerase1	1.0734	yes	up
Zm00001d007960	T-complex protein 1 subunit epsilon	-1.2393	yes	down
Zm00001d011067	-	1.1531	yes	up
Zm00001d004021	violaxanthin de-epoxidase1	1.07291	yes	up
Zm00001d031833	Mitochondrial 2-oxoglutarate/malate carrier protein	1.50892	yes	up
Zm00001d027275	Retrovirus-related Pol polyprotein LINE-1	2.27115	yes	up
Zm00001d013243	Cyclic nucleotide-gated ion channel 2	1.0267	yes	up
Zm00001d029410	Serine carboxypeptidase-like 51	1.22677	yes	up
Zm00001d002658	Transducin/WD40 repeat-like superfamily protein	-2.15648	yes	down
Zm00001d032603	-	1.10149	yes	up
Zm00001d024105	Retrotransposon protein SINE subclass	3.30828	yes	up
Zm00001d046445	Transducin/WD40 repeat-like superfamily protein	1.03374	yes	up
Zm00001d035562	Expressed protein; Mannose-specific jacalin-related lectin; protein	-6.33814	yes	down
Zm00001d028154	serine acetyltransferase2	4.68101	yes	up
Zm00001d034461	Tryptophan synthase alpha chain chloroplastic	1.75555	yes	up
Zm00001d042288	NAC domain-containing protein 68	2.61053	yes	up
Zm00001d024160	Transcription factor TGA4	2.2939	yes	up
Zm00001d052987	Disease resistance protein RPM1	1.40648	yes	up
Zm00001d002597	Rho GTPase-activating protein 3	1.73848	yes	up
Zm00001d037982	AMP deaminase	1.85297	yes	up
Zm00001d014867	Callose synthase 3	-1.25977	yes	down
Zm00001d009815	Cactin	2.45208	yes	up
Zm00001d028477	Chorismate synthase chloroplastic	-1.12243	yes	down
Zm00001d028675	Plant-specific domain TIGR01589 family protein	5.42885	yes	up
Zm00001d007102	RNA-binding protein	-1.81429	yes	down
Zm00001d035570	alpha/beta-Hydrolases superfamily protein	-1.22746	yes	down
Zm00001d028770	Protein kinase superfamily protein	2.73171	yes	up
Zm00001d027480	Calcium-dependent protein kinase 6	-1.50797	yes	down
Zm00001d032956	Acylamino-acid-releasing enzyme	-1.13594	yes	down
Zm00001d053102	Tubulin alpha-6 chain	1.15976	yes	up
Zm00001d003495	-	1.74274	yes	up
Zm00001d018334	Nuclear transport factor 2 (NTF2) family protein	1.62315	yes	up
Zm00001d018389	Transmembrane 9 superfamily protein member 2	-1.9362	yes	down
Zm00001d053138	Lipase-like PAD4	1.05246	yes	up
Zm00001d048021	allene oxide synthase1	-1.2996	yes	down
Zm00001d013012	HIT zinc finger ;PAPA-1-like conserved region	1.20861	yes	up
Zm00001d044584	Callose synthase 7	1.07319	yes	up
Zm00001d012177	Serine/threonine-protein kinase	-2.42341	yes	down
Zm00001d042726	Protein BOLA2	1.04742	yes	up
Zm00001d014325	Calcium-binding EF-hand family protein	-1.11473	yes	down
Zm00001d036825	Nuclear pore complex protein NUP155	-1.53758	yes	down
Zm00001d040032	-	1.05507	yes	up
Zm00001d001811	Tetraspanin-19	2.71085	yes	up
Zm00001d028311	Antiporter/ drug transporter/ transporter	1.68334	yes	up
Zm00001d044212	Probable aldo-keto reductase 4	-2.01901	yes	down
Zm00001d029056	Vacuolar-sorting receptor 1	-1.03114	yes	down
Zm00001d038336	-	4.0142	yes	up
Zm00001d027991	HB-type transcription factor	4.01315	yes	up
Zm00001d045509	Nuclear speckle RNA-binding protein A	1.09604	yes	up
Zm00001d009605	Sugar transporter ERD6-like 6	3.10881	yes	up
Zm00001d002199	Receptor-like serine/threonine-protein kinase SD1-8	2.49677	yes	up
Zm00001d021040	Protein FATTY ACID EXPORT 1 chloroplastic	1.31841	yes	up
Zm00001d022845	-	1.88046	yes	up
Zm00001d010373	Stem glycoprotein	-2.00432	yes	down
Zm00001d005807	-	5.90881	yes	up
Zm00001d048537	-	4.04423	yes	up
Zm00001d048113	DNA-directed RNA polymerase subunit beta'	2.28131	yes	up
Zm00001d020932	Helix-loop-helix DNA-binding domain containing protein	2.04858	yes	up
Zm00001d051617	-	1.54781	yes	up
Zm00001d011285	photosystem II light harvesting complex gene B1B2	1.21578	yes	up
Zm00001d044845	binding	-1.95834	yes	down
Zm00001d037868	Eukaryotic peptide chain release factor subunit 1-1	-1.66572	yes	down
Zm00001d022391	Phosphatidylinositol 4-phosphate 5-kinase 6	-2.09298	yes	down
Zm00001d043621	Phosphatase phospho1	2.34791	yes	up
Zm00001d017502	trehalose-6-phosphate phosphatase6	2.06302	yes	up
Zm00001d019260	-	1.31168	yes	up
Zm00001d010730	Transcription factor TCP5	3.65064	yes	up
Zm00001d052308	Clathrin heavy chain 2	-1.21792	yes	down
Zm00001d033734	Coatomer subunit alpha-1	-1.4459	yes	down
Zm00001d014019	Probable eukaryotic translation initiation factor 5-2	-1.24572	yes	down
Zm00001d030366	Mediator of RNA polymerase II transcription subunit 34	1.09994	yes	up
Zm00001d035579	Nudix hydrolase 9	-2.57851	yes	down
Zm00001d041711	Auxin-binding protein 1	-1.39928	yes	down
Zm00001d040852	-	2.49716	yes	up
Zm00001d042088	Uridine 5'-monophosphate synthase	-1.6787	yes	down
Zm00001d051981	GATA transcription factor 8	1.64521	yes	up
Zm00001d015992	-	-1.71056	yes	down
Zm00001d028299	Squalene epoxidase 1	1.61612	yes	up
Zm00001d029478	MOB kinase activator-like 2A	3.23799	yes	up
Zm00001d026084	IQ-domain 23	3.97967	yes	up
Zm00001d010744	Gamma-glutamyl hydrolase 1	-1.23316	yes	down
Zm00001d014996	Phytosulfokine receptor 1	3.24641	yes	up
Zm00001d027749	Sulfate transporter 3.1	-2.40556	yes	down
Zm00001d053308	-	-1.00608	yes	down
Zm00001d014796	NEP1-interacting protein-like 1	-1.5684	yes	down
Zm00001d042536	fructokinase1	-1.72766	yes	down
Zm00001d035243	Amino acid permease 6	3.28047	yes	up
Zm00001d000019	-	-2.92216	yes	down
Zm00001d043328	Lipoyl synthase 2%2C chloroplastic	-1.33431	yes	down
Zm00001d051749	Putative homeobox DNA-binding and leucine zipper domain family protein isoform 1%3B Putative homeobox DNA-binding and leucine zipper domain family protein isoform 2	1.02843	yes	up
Zm00001d002153	Heterogeneous nuclear ribonucleoprotein U-like protein 1	-2.24405	yes	down
Zm00001d029505	Nuclear transcription factor Y subunit B-2	1.35201	yes	up
Zm00001d032916	-	1.50107	yes	up
Zm00001d040303	Protein kinase superfamily protein	1.21101	yes	up
Zm00001d007896	O-Glycosyl hydrolases family 17 protein	2.63061	yes	up
Zm00001d028198	-	2.96437	yes	up
Zm00001d010360	Auxin-responsive protein IAA26	4.11323	yes	up
Zm00001d003083	Isocitrate dehydrogenase	-1.17913	yes	down
Zm00001d043461	ZCN12	2.8266	yes	up
Zm00001d012662	-	-1.17546	yes	down
Zm00001d046352	Elongation factor 1-gamma 3	-1.31729	yes	down
Zm00001d014185	-	4.80274	yes	up
Zm00001d015421	Basic leucine zipper 9	1.01212	yes	up
Zm00001d039411	Coatomer subunit alpha-1	-1.50433	yes	down
Zm00001d053609	Putative coatomer beta subunit family protein	-1.40362	yes	down
Zm00001d037860	N2N2-dimethylguanosine tRNA methyltransferase	-2.67955	yes	down
Zm00001d005950	dicarboxylic acid transporter1	-1.01795	yes	down
Zm00001d016402	Coatomer subunit beta'-3	-1.05534	yes	down
Zm00001d041877	Filament-like plant protein 3	2.06439	yes	up
Zm00001d028984	Myb-related protein 2	1.36264	yes	up
Zm00001d023664	ABA-responsive protein	-1.04808	yes	down
Zm00001d023492	RING/FYVE/PHD zinc finger superfamily protein	2.14818	yes	up
Zm00001d034634	Heavy metal transport/detoxification superfamily protein	-1.16318	yes	down
Zm00001d047834	myosin heavy chain-related	1.33083	yes	up
Zm00001d032606	-	-3.58085	yes	down
Zm00001d052589	Replication protein-like	2.23855	yes	up
Zm00001d018625	Calcineurin-like metallo-phosphoesterase superfamily protein	1.50907	yes	up
Zm00001d010440	sugars will eventually be exported transporter3a	2.99664	yes	up
Zm00001d020371	Endoglucanase 11	-1.66699	yes	down
Zm00001d008777	DExH-box ATP-dependent RNA helicase DExH10	-1.38546	yes	down
Zm00001d047124	Proline oxidase	3.59093	yes	up
Zm00001d045160	Sulfiredoxin chloroplastic/mitochondrial	1.26483	yes	up
Zm00001d012707	Bifunctional riboflavin kinase/FMN phosphatase	1.58983	yes	up
Zm00001d049762	-	1.93176	yes	up
Zm00001d002446	WAK53a-OsWAK receptor-like protein kinase	1.33987	yes	up
Zm00001d024886	Zinc finger (C3HC4-type RING finger) family protein	-1.13332	yes	down
Zm00001d035098	glycine-rich protein	-1.62756	yes	down
Zm00001d025031	ABC transporter G family member 24	-2.15051	yes	down
Zm00001d022062	-	2.20465	yes	up
Zm00001d007495	Disease resistance protein RPS2	2.19862	yes	up
Zm00001d052348	Cysteine-rich receptor-like protein kinase 26	-2.57254	yes	down
Zm00001d043382	glutamate-oxaloacetate transaminase1	-1.08029	yes	down
Zm00001d044254	ZmGR2c protein	-2.19299	yes	down
Zm00001d025380	Pentatricopeptide repeat-containing protein	1.32357	yes	up
Zm00001d031934	Chlorophyllase-1	1.51319	yes	up
Zm00001d011486	CTP synthase family protein	-2.50151	yes	down
Zm00001d049945	Ribosomal protein	-1.45988	yes	down
Zm00001d025574	Probable plastid-lipid-associated protein 2 chloroplastic	-1.46191	yes	down
Zm00001d052186	Pre-mRNA-splicing factor prp45	-1.42574	yes	down
Zm00001d033419	Probable BOI-related E3 ubiquitin-protein ligase 2	2.04857	yes	up
Zm00001d021304	Endoglucanase 2	-2.14354	yes	down
Zm00001d013005	RING/U-box superfamily protein	-1.14663	yes	down
Zm00001d011387	Uroporphyrinogen decarboxylase 1 chloroplastic	-1.60101	yes	down
Zm00001d022188	Copper-transporting atpase paa1	-1.4527	yes	down
Zm00001d018891	chloroplast RNA processing4	-1.12111	yes	down
Zm00001d031733	-	2.40619	yes	up
Zm00001d051664	2-oxoglutarate (2OG) and Fe(II)-dependent oxygenase superfamily protein	-2.07191	yes	down
Zm00001d017298	DUF3755 family protein	1.32719	yes	up
Zm00001d023658	aminopeptidases	-1.41238	yes	down
Zm00001d011854	Villin-2	-1.20756	yes	down
Zm00001d016501	Spotted leaf protein 11	-1.00894	yes	down
Zm00001d040034	Multicopper oxidase LPR2	1.11217	yes	up
Zm00001d010210	Potassium channel2	2.51471	yes	up
Zm00001d033837	Sec14p-like phosphatidylinositol transfer family protein	-1.83453	yes	down
Zm00001d007109	Protein PIN-LIKES 7	3.37034	yes	up
Zm00001d002654	naked endosperm1	-1.36787	yes	down
Zm00001d049391	Protein kinase superfamily protein	1.10536	yes	up
Zm00001d011572	Protein kinase superfamily protein	1.1438	yes	up
Zm00001d002814	Polyprotein	3.10638	yes	up
Zm00001d010428	-	2.19854	yes	up
Zm00001d039437	B-box zinc finger protein 22	2.05233	yes	up
Zm00001d018925	Pumilio homolog 3	3.07064	yes	up
Zm00001d047207	Copper-transporting ATPase PAA1	1.32804	yes	up
Zm00001d018431	Wall-associated receptor kinase-like 8	-4.39488	yes	down
Zm00001d051053	-	1.66108	yes	up
Zm00001d008842	Protein indeterminate-domain 11	1.66596	yes	up
Zm00001d014315	Lipid binding protein	4.52965	yes	up
Zm00001d028653	dTDP-glucose dehydratase homolog csu219	-1.34801	yes	down
Zm00001d018004	Rho-related protein from plants 1	-1.43539	yes	down
Zm00001d035481	zinc finger (MYND type) family protein / programmed cell death 2 C-terminal domain-containing protein	-2.53743	yes	down
Zm00001d013997	Cysteine-rich receptor-like protein kinase 2	2.10825	yes	up
Zm00001d019692	nucleic acid binding;methyltransferases	3.28677	yes	up
Zm00001d041140	-	2.73197	yes	up
Zm00001d049381	Adhesive/proline-rich protein%3B Proline-rich family protein	-3.14709	yes	down
Zm00001d021382	MMS19 nucleotide excision repair protein homolog	-4.04119	yes	down
Zm00001d004689	O-methyltransferase ZRP4	6.30265	yes	up
Zm00001d009140	Peroxidase 64	-2.96915	yes	down
Zm00001d049632	F-box/kelch-repeat protein	-1.10467	yes	down
Zm00001d048342	Probable serine/threonine-protein kinase Cx32 chloroplastic	1.89176	yes	up
Zm00001d023429	Diaminopimelate decarboxylase 2 chloroplastic	-1.34686	yes	down
Zm00001d024996	Bowman-Birk type trypsin inhibitor	-3.84283	yes	down
Zm00001d028896	ARM repeat superfamily protein	-1.35103	yes	down
Zm00001d045807	-	2.00462	yes	up
Zm00001d032222	UDP-glycosyltransferase 85A7	-1.54122	yes	down
Zm00001d049787	-	-5.22814	yes	down
Zm00001d040399	Peroxidase 24	4.73061	yes	up
Zm00001d035413	-	-3.01826	yes	down
Zm00001d007956	-	1.49714	yes	up
Zm00001d013599	Nuclear poly(A) polymerase 1	1.24371	yes	up
Zm00001d053092	-	1.0817	yes	up
Zm00001d048469	hydroxylase5	2.72462	yes	up
Zm00001d027805	Probable phosphopantothenoylcysteine decarboxylase	2.45935	yes	up
Zm00001d013326	-	3.88635	yes	up
Zm00001d022602	universal stress family protein	-1.16402	yes	down
Zm00001d048256	40S ribosomal protein Sa-1	1.46953	yes	up
Zm00001d026584	Adenylate kinase 1 chloroplastic	1.35124	yes	up
Zm00001d033368	Transducin/WD40 repeat-like superfamily protein	-1.04471	yes	down
Zm00001d029025	23-bisphosphoglycerate-independent phosphoglycerate mutase 1	-4.92563	yes	down
Zm00001d036750	Heptahelical transmembrane protein 1	-1.88846	yes	down
Zm00001d021309	Transcription initiation factor IIB-2	-1.17485	yes	down
Zm00001d025170	stearoyl-acyl-carrier-protein desaturase11	-1.29702	yes	down
Zm00001d035004	Putative 1-phosphatidylinositol-4-phosphate 5-kinase/ zinc ion binding family	-1.0509	yes	down
Zm00001d048157	40S ribosomal protein S3a	-1.31605	yes	down
Zm00001d029091	sucrose synthase2	-8.27697	yes	down
Zm00001d025756	-	1.89992	yes	up
Zm00001d047977	Transmembrane 9 superfamily member 4	-1.60958	yes	down
GRMZM5G862955	Cytochrome c oxidase subunit 2 [Source:UniProtKB/TrEMBL;Acc:K7V9S9]	2.43084	yes	up
Zm00001d003280	Probable galactinol--sucrose galactosyltransferase 2	2.0712	yes	up
Zm00001d033533	Tetratricopeptide repeat (TPR)-like superfamily protein	-2.02306	yes	down
Zm00001d032408	G-type lectin S-receptor-like serine/threonine-protein kinase B120	4.34072	yes	up
Zm00001d015444	Gamma-aminobutyrate transaminase POP2 mitochondrial	-2.54733	yes	down
Zm00001d008493	CDP-diacylglycerol--serine O-phosphatidyltransferase 1	2.14546	yes	up
Zm00001d036206	ATP-dependent 6-phosphofructokinase 3	-5.09419	yes	down
Zm00001d048061	3-ketoacyl-CoA synthase	-1.69977	yes	down
Zm00001d003226	phosphatidylethanolamine-binding protein25	2.0637	yes	up
Zm00001d041455	Homocysteine S-methyltransferase 3	1.74262	yes	up
Zm00001d023544	Putative DUF869 domain containing family protein	3.09983	yes	up
Zm00001d051635	-	1.6849	yes	up
Zm00001d014426	Glycerol-3-phosphate acyltransferase chloroplastic	2.40304	yes	up
Zm00001d005895	EF hand family protein	1.30549	yes	up
Zm00001d013245	UDP-glucose 6-dehydrogenase	1.86892	yes	up
Zm00001d039176	Protein kinase protein with adenine nucleotide alpha hydrolases-like domain	-2.47586	yes	down
Zm00001d049079	myb domain protein 69	1.91058	yes	up
Zm00001d035072	Pentatricopeptide repeat-containing protein	-1.70098	yes	down
Zm00001d015115	Ribose-phosphate pyrophosphokinase	-1.47339	yes	down
Zm00001d030103	Probable xyloglucan endotransglucosylase/hydrolase protein 30	2.0461	yes	up
Zm00001d010314	-	1.07767	yes	up
Zm00001d025770	Zinc finger protein CONSTANS-LIKE 5	1.3109	yes	up
Zm00001d013836	Protein kinase superfamily protein	-1.87526	yes	down
Zm00001d032153	Cytochrome c oxidase subunit Vib family protein	1.41205	yes	up
Zm00001d013228	TIP41-like family protein	-3.85459	yes	down
Zm00001d011755	Secreted protein	-4.42391	yes	down
Zm00001d028539	Sulfoquinovosyl transferase SQD2	1.39801	yes	up
Zm00001d018206	Nitrate reductase [NADH] 2	2.55217	yes	up
Zm00001d039715	Ultraviolet-B-repressible protein	3.74742	yes	up
Zm00001d046990	-	2.09167	yes	up
Zm00001d043167	PsbP domain-containing protein 6 chloroplastic	1.05018	yes	up
Zm00001d037771	Transcription factor bHLH133	1.67107	yes	up
Zm00001d040788	Exocyst complex subunit Sec15-like family protein	-2.35998	yes	down
Zm00001d002208	CRIB domain-containing protein RIC10	1.45791	yes	up
Zm00001d038776	Probable mitochondrial-processing peptidase subunit alpha-2 chloroplastic/mitochondrial	-1.43232	yes	down
Zm00001d007076	Glycosyltransferase family 61 protein	1.97073	yes	up
Zm00001d038882	Putative regulator of chromosome condensation (RCC1) family protein	1.59406	yes	up
Zm00001d009071	sugars will eventually be exported transporter17b	2.7757	yes	up
Zm00001d033451	Type IV inositol polyphosphate 5-phosphatase 7	-1.80932	yes	down
Zm00001d015242	AIG2-like protein	-6.54772	yes	down
Zm00001d051586	Carbamoyl-phosphate synthase small chain	-1.1228	yes	down
Zm00001d010079	HXXXD-type acyl-transferase family protein	1.39281	yes	up
Zm00001d038267	maternal effect embryo arrest 59	-1.80062	yes	down
Zm00001d053398	Acid phosphatase/vanadium-dependent haloperoxidase-related protein	-3.8815	yes	down
Zm00001d047662	-	5.91883	yes	up
Zm00001d011195	Probable protein phosphatase 2C 74	-1.6885	yes	down
Zm00001d034286	-	-2.99758	yes	down
Zm00001d022384	-	1.97314	yes	up
Zm00001d008440	Putative peptidyl-prolyl cis-trans isomerase family protein	2.3495	yes	up
Zm00001d028867	cAMP-regulated phosphoprotein 19-related protein	4.90146	yes	up
Zm00001d029371	Probable trehalose-phosphate phosphatase J	1.25425	yes	up
Zm00001d012610	USP family protein	-2.28522	yes	down
Zm00001d018869	aldehyde oxidase5	-1.23819	yes	down
Zm00001d044274	DENN domain and WD repeat-containing protein SCD1	-2.45066	yes	down
Zm00001d042826	AER	-2.0863	yes	down
Zm00001d027011	-	1.21758	yes	up
Zm00001d006553	BTB/POZ domain-containing protein	2.18206	yes	up
Zm00001d013419	RNA-binding (RRM/RBD/RNP motifs) family protein	1.9215	yes	up
Zm00001d028074	HLS1	2.39631	yes	up
Zm00001d009596	E. coli Ras-like protein1	-1.22053	yes	down
Zm00001d051965	Putative lysine-specific demethylase JMJ16	1.12797	yes	up
Zm00001d052019	Putative RING zinc finger domain superfamily protein	1.33475	yes	up
Zm00001d035370	Phosphatidylinositol/phosphatidylcholine transfer protein SFH8	1.09639	yes	up
Zm00001d019358	B12D protein	1.55065	yes	up
Zm00001d051877	-	-3.02083	yes	down
Zm00001d038186	Protein NRT1/ PTR FAMILY 3.1	1.86986	yes	up
Zm00001d012655	Putative subtilase family protein	2.33674	yes	up
Zm00001d012764	malic enzyme4	-6.72857	yes	down
Zm00001d014760	Lysophospholipid acyltransferase LPEAT2	-1.13598	yes	down
Zm00001d019057	-	1.32473	yes	up
Zm00001d052038	Putative HLH DNA-binding domain superfamily protein	1.84903	yes	up
Zm00001d028621	hAT dimerisation domain-containing protein / transposase-related	1.40275	yes	up
Zm00001d032115	GDU1	3.55237	yes	up
Zm00001d053857	T-complex protein 1 subunit eta	-1.23583	yes	down
Zm00001d034937	Glutathione S-transferase T1	-1.43878	yes	down
Zm00001d050775	NADPH-dependent pterin aldehyde reductase	2.32922	yes	up
Zm00001d051675	Transmembrane 9 superfamily member 12	-1.92763	yes	down
Zm00001d044116	Rae1-like protein	2.8792	yes	up
Zm00001d041243	Probable malate dehydrogenase glyoxysomal	-1.39774	yes	down
Zm00001d003851	Probable alpha-amylase 2	-1.72459	yes	down
Zm00001d020209	Whole genome shotgun sequence of line PN40024 scaffold_102.assembly12x (Fragment)	-4.68865	yes	down
Zm00001d023979	Diacylglycerol kinase 2	-1.8265	yes	down
Zm00001d020808	Peroxidase 17	1.04926	yes	up
Zm00001d014951	TMPIT-like protein	1.32855	yes	up
Zm00001d016943	Photosynthetic NDH subunit of lumenal location 2 chloroplastic	1.46663	yes	up
Zm00001d037163	Transmembrane emp24 domain-containing protein p24delta4	-1.40637	yes	down
Zm00001d009309	Xyloglucan endotransglucosylase/hydrolase protein 14	7.0305	yes	up
Zm00001d050853	Bromodomain transcription factor	1.73318	yes	up
Zm00001d027789	-	-1.08712	yes	down
Zm00001d020780	glutathione transferase23	-1.61537	yes	down
Zm00001d024786	Os05g0140333 protein	3.27224	yes	up
Zm00001d000120	maize CRY1 homolog2	1.25184	yes	up
Zm00001d034551	Polygalacturonase QRT2	-2.16893	yes	down
Zm00001d038487	Putative leucine-rich repeat receptor-like protein kinase family protein	2.54285	yes	up
GRMZM5G858556	30S ribosomal protein S11, chloroplastic [Source:UniProtKB/Swiss-Prot;Acc:P09561]	5.24109	yes	up
Zm00001d036985	40S ribosomal protein S24	1.98831	yes	up
Zm00001d007450	-	1.21711	yes	up
Zm00001d019824	Polyadenylate-binding protein 2	-1.06015	yes	down
Zm00001d019439	Dehydrogenase/reductase SDR family member 2	-1.28524	yes	down
Zm00001d027422	PsbP-like protein 1 chloroplastic	1.03672	yes	up
Zm00001d021714	BTB/POZ domain-containing protein	1.39986	yes	up
Zm00001d019161	Gamma-aminobutyrate transaminase POP2 mitochondrial	4.3776	yes	up
Zm00001d039660	Cellulose synthase-3	1.08578	yes	up
Zm00001d054110	ankyrin repeat family protein	1.89477	yes	up
Zm00001d024928	Zinc finger CCCH domain-containing protein 24	-4.64265	yes	down
Zm00001d008512	ABC-2 type transporter family protein	-1.43597	yes	down
Zm00001d044409	MYB-related transcription factor	1.91631	yes	up
Zm00001d041773	Leucine-rich repeat protein kinase family protein	2.33331	yes	up
Zm00001d005107	FRIGIDA-like protein 3	-1.39554	yes	down
Zm00001d053563	-	1.38201	yes	up
Zm00001d002288	Protein SPATULA	3.50661	yes	up
Zm00001d052108	UMP-CMP kinase family protein%3B UMP-CMP kinase family protein isoform 1%3B UMP-CMP kinase family protein isoform 2%3B UMP-CMP kinase family protein isoform 3%3B UMP-CMP kinase family protein isoform 4	-1.18032	yes	down
Zm00001d005726	Protein TIFY 6B	1.24893	yes	up
Zm00001d001849	Probable acyl-activating enzyme 5 peroxisomal	-1.84241	yes	down
Zm00001d042371	-	1.77721	yes	up
Zm00001d037691	IAA16-auxin-responsive Aux/IAA family member	2.84837	yes	up
Zm00001d024403	OSJNBa0041A02.21 protein; protein	1.87039	yes	up
Zm00001d034072	UDP-glucose 6-dehydrogenase	3.22158	yes	up
Zm00001d018488	cytochrome P450 13	-1.03409	yes	down
Zm00001d048100	SecY protein transport family protein	-1.25325	yes	down
Zm00001d042888	-	-2.10428	yes	down
Zm00001d042233	Ribosomal protein S18	-1.9343	yes	down
Zm00001d020708	Remorin family protein	1.94185	yes	up
Zm00001d027314	Vacuolar protein sorting-associated protein 24 homolog 1	1.08229	yes	up
Zm00001d029772	Ca2+/calmodulin-dependent protein kinase phosphatase	1.58994	yes	up
Zm00001d031986	Transmembrane 9 superfamily member 9	-1.10241	yes	down
Zm00001d002277	BAG family molecular chaperone regulator 1	2.06786	yes	up
Zm00001d033156	-	1.64632	yes	up
Zm00001d023534	5-formyltetrahydrofolate cyclo-ligase1	1.10646	yes	up
Zm00001d020139	Cysteine desulfurase mitochondrial	-1.03895	yes	down
Zm00001d011890	cytokinin oxidase 3	2.08536	yes	up
Zm00001d050811	-	1.80456	yes	up
Zm00001d006738	Cytoplasmic protein of eukaryotic origin (38.3 kD)	1.24922	yes	up
Zm00001d005161	xylulose kinase-1	1.74856	yes	up
Zm00001d011827	Phosphatidylserine decarboxylase proenzyme 3	1.3235	yes	up
Zm00001d010061	-	1.72774	yes	up
Zm00001d021442	Protein NLP2	1.9676	yes	up
Zm00001d021572	UDP-glycosyltransferase 71B1	-1.01868	yes	down
Zm00001d019344	-	1.80127	yes	up
Zm00001d034538	Rubredoxin-like superfamily protein	1.95349	yes	up
Zm00001d019684	Cyclin-L1-1	2.51108	yes	up
Zm00001d036122	Glycosyltransferase family 61 protein	4.96275	yes	up
Zm00001d033228	Ornithine aminotransferase mitochondrial	-1.07008	yes	down
Zm00001d041780	Zinc-finger homeodomain protein 4	1.32745	yes	up
Zm00001d040366	-	1.44958	yes	up
Zm00001d029778	metallothionein2	-2.73144	yes	down
Zm00001d027353	Retinol dehydrogenase 12	2.08991	yes	up
Zm00001d051055	Cytochrome c oxidase polypeptide VIb%3B Cytochrome c oxidase polypeptide VIb isoform 1%3B Cytochrome c oxidase polypeptide VIb isoform 2	1.35247	yes	up
Zm00001d020472	Ribonuclease 3-like protein 1	-4.32362	yes	down
Zm00001d026695	Protein NRT1/ PTR FAMILY 5.10	1.29247	yes	up
Zm00001d014055	Protein ECERIFERUM 1	-1.10205	yes	down
Zm00001d035194	leunig-related8	1.12537	yes	up
Zm00001d034112	Subtilisin-like protease	4.3061	yes	up
Zm00001d047351	PLAC8 family protein	1.42944	yes	up
Zm00001d027542	glutathione transferase10	-1.59441	yes	down
Zm00001d049023	-	-1.42117	yes	down
Zm00001d043410	P-loop containing nucleoside triphosphate hydrolases superfamily protein	-1.64301	yes	down
Zm00001d042363	Zinc finger CCCH domain-containing protein 33	1.10015	yes	up
Zm00001d045527	transferases;folic acid binding	1.90436	yes	up
Zm00001d017176	CONSTANS-like protein CO5	1.60872	yes	up
Zm00001d044508	Cysteine-rich receptor-like protein kinase 2	-3.70832	yes	down
Zm00001d008764	UDP-glycosyltransferase 75B1	2.06163	yes	up
Zm00001d038642	Protein SULFUR DEFICIENCY-INDUCED 1	1.19219	yes	up
Zm00001d051916	-	1.24239	yes	up
Zm00001d028752	Probable protein phosphatase 2C 30	1.29012	yes	up
Zm00001d017961	Microtubule-associated protein 70-1	-2.11212	yes	down
Zm00001d018927	Protein FATTY ACID EXPORT 1 chloroplastic	-1.76423	yes	down
Zm00001d038280	U-box domain-containing protein 29	2.22578	yes	up
Zm00001d008856	-	2.94015	yes	up
Zm00001d042341	-	-1.48769	yes	down
Zm00001d040431	Protein kinase APK1B chloroplastic	-3.6982	yes	down
Zm00001d012108	Nucleotide-diphospho-sugar transferases superfamily protein	1.2961	yes	up
Zm00001d010698	NAD(P)H dehydrogenase (quinone) FQR1	-3.06169	yes	down
Zm00001d040416	DNA gyrase subunit B mitochondrial	-1.05489	yes	down
Zm00001d048145	[Pyruvate dehydrogenase (acetyl-transferring)] kinase mitochondrial	1.64477	yes	up
Zm00001d043972	50S ribosomal protein L12-1	1.69912	yes	up
Zm00001d034298	Transcription factor PIF4	1.1859	yes	up
Zm00001d043009	Thioredoxin family protein	-1.36528	yes	down
Zm00001d003068	Phosphoenolpyruvate carboxylase kinase 2	2.64154	yes	up
Zm00001d001820	protochlorophyllide reductase1	1.19537	yes	up
Zm00001d012327	Probable ubiquitin-like-specific protease 2B	-1.5671	yes	down
Zm00001d052340	CBL-interacting serine/threonine-protein kinase 10	-1.67342	yes	down
GRMZM5G808402	ATP synthase subunit beta [Source:UniProtKB/TrEMBL;Acc:A0A1R3NS96]	4.41989	yes	up
Zm00001d039522	-	-1.02555	yes	down
Zm00001d008951	Pre-mRNA-splicing factor cwc15	1.70637	yes	up
Zm00001d009669	Sugar transporter ERD6-like 6	-1.15233	yes	down
Zm00001d026404	-	5.21982	yes	up
Zm00001d041472	NAC domain-containing protein 21/22	-2.65122	yes	down
Zm00001d047931	3-ketoacyl-CoA synthase	-2.46223	yes	down
Zm00001d019469	Cyclin-B1-4	1.7504	yes	up
Zm00001d016474	Probable protein phosphatase 2C 74	-1.15107	yes	down
Zm00001d017777	Adenine nucleotide alpha hydrolases-like superfamily protein	-1.60146	yes	down
Zm00001d008287	Phenazine biosynthesis PhzC/PhzF protein	1.55139	yes	up
GRMZM5G874448	-	4.4829	yes	up
Zm00001d021732	Cellulose synthase-like protein D3	4.22872	yes	up
Zm00001d021729	kinase interacting kinase1	-1.14229	yes	down
Zm00001d002668	root hair specific 17	-2.2819	yes	down
Zm00001d041873	Protein kinase superfamily protein	2.66374	yes	up
Zm00001d047404	Low temperature viability protein	-1.22976	yes	down
Zm00001d040312	P-loop containing nucleoside triphosphate hydrolases superfamily protein	2.29036	yes	up
Zm00001d042350	RING/U-box superfamily protein	1.08787	yes	up
Zm00001d023669	Putative NAC domain transcription factor superfamily protein	1.8768	yes	up
Zm00001d022477	FPF1-like protein 1	3.3952	yes	up
Zm00001d012776	dehydrin7	-1.33707	yes	down
Zm00001d014958	cytochrome P450 family 87 subfamily A polypeptide 6	1.43162	yes	up
Zm00001d015852	lipoxygenase11	-1.4577	yes	down
Zm00001d009599	Putative homeodomain-like transcription factor superfamily protein%3B SANT/MYB protein	4.25091	yes	up
Zm00001d032736	Cyanate hydratase	-1.00173	yes	down
Zm00001d051174	Aquaporin PIP2-3	-1.62026	yes	down
Zm00001d040667	UDP-glucuronic acid decarboxylase 4	-1.15312	yes	down
Zm00001d016599	AT2G33510 (E=5e-065) | protein binding	2.47814	yes	up
Zm00001d040304	-	3.01392	yes	up
Zm00001d040503	Retrovirus-related Pol polyprotein LINE-1	-1.48947	yes	down
Zm00001d043380	Protein CHLORORESPIRATORY REDUCTION 7 chloroplastic	1.10193	yes	up
Zm00001d023675	-	3.61303	yes	up
Zm00001d038792	hexokinase2	-2.10516	yes	down
Zm00001d025933	downstream target of AGL15 2	1.62886	yes	up
Zm00001d003471	Sugar transport protein 5	2.47489	yes	up
Zm00001d014748	(Z)-3-hexen-1-ol acetyltransferase	-4.07245	yes	down
Zm00001d002875	Encodes alpha-helical IF (intermediate filament)-like protein.	1.02191	yes	up
Zm00001d039997	NPR1 interactor	3.09602	yes	up
Zm00001d043640	Transmembrane amino acid transporter family protein	-3.26747	yes	down
Zm00001d048890	Acyl-coenzyme A oxidase	-1.93103	yes	down
Zm00001d038274	Tetratricopeptide repeat (TPR)-like superfamily protein	1.24722	yes	up
Zm00001d013319	Endoglucanase 25	-1.45189	yes	down
Zm00001d006267	Serine/threonine-protein kinase STY46	1.08077	yes	up
Zm00001d034772	Encodes a close homolog of the Cauliflower OR (Orange) protein. The function of OR is to induce the differentiation of proplastids or other noncolored plastids into chromoplasts for carotenoid accumulation. Both proteins contain a Cysteine-rich zi /.../ger domain that is highly specific to DnaJ-like molecular chaperons.	-1.72225	yes	down
Zm00001d033084	-	1.20647	yes	up
Zm00001d029053	Lung seven transmembrane receptor family protein	-1.30704	yes	down
Zm00001d047828	Protein TOC75-3 chloroplastic	-1.25912	yes	down
Zm00001d013441	Coatomer subunit alpha-1	-1.3615	yes	down
Zm00001d021123	Plasma membrane	-1.37177	yes	down
Zm00001d041410	Expressed protein; protein	1.216	yes	up
Zm00001d021086	Transcription factor bHLH137	-4.26655	yes	down
Zm00001d009256	-	2.80196	yes	up
Zm00001d002181	G-type lectin S-receptor-like serine/threonine-protein kinase B120	1.31693	yes	up
Zm00001d012032	Transcription factor TFIIE alpha subunit	-6.88608	yes	down
Zm00001d033584	-	1.44074	yes	up
Zm00001d000452	-	4.22322	yes	up
Zm00001d003200	S-adenosyl-L-methionine-dependent methyltransferases superfamily protein	1.37846	yes	up
Zm00001d042599	-	1.39552	yes	up
Zm00001d048473	Putative ubiquitin-conjugating enzyme family%3B Ubiquitin-conjugating enzyme E2 I	1.58796	yes	up
Zm00001d023625	tryptamine 5-hydroxylase	2.13615	yes	up
Zm00001d013277	Retrovirus-related Pol polyprotein LINE-1	2.49878	yes	up
Zm00001d036256	Phospholipase A1-Igamma1 chloroplastic	5.16814	yes	up
Zm00001d024204	LHT1	-2.04396	yes	down
Zm00001d021450	Cytokinin riboside 5'-monophosphate phosphoribohydrolase LOG5	1.23643	yes	up
Zm00001d043569	Probable WRKY transcription factor 69	3.0909	yes	up
Zm00001d031211	ATP binding protein	3.82415	yes	up
Zm00001d047905	-	2.53753	yes	up
Zm00001d052003	40S ribosomal protein S30	1.41061	yes	up
Zm00001d038491	Acetyltransferase NSI	4.34693	yes	up
Zm00001d002319	Lecithin-cholesterol acyltransferase-like 4	2.11797	yes	up
Zm00001d043723	F-box/kelch-repeat protein	1.57572	yes	up
Zm00001d022250	SNARE associated Golgi protein family	1.98267	yes	up
Zm00001d022184	Putative pentatricopeptide repeat-containing protein	-1.29573	yes	down
Zm00001d052090	Putative DUF1618 domain containing family protein	2.68414	yes	up
Zm00001d020867	Subtilisin-like protease SBT5.3	2.5418	yes	up
Zm00001d034836	Wiscott-Aldrich syndrome%2C C-terminal	-4.41456	yes	down
Zm00001d002168	Receptor-like serine/threonine-protein kinase SD1-8	1.8503	yes	up
Zm00001d006022	Transcription factor bHLH130	1.71661	yes	up
Zm00001d011563	P-loop containing nucleoside triphosphate hydrolases superfamily protein	1.61549	yes	up
Zm00001d047845	Putative O-Glycosyl hydrolase superfamily protein	4.51615	yes	up
Zm00001d032734	no pollen germination related 2	-1.72859	yes	down
Zm00001d045136	Major facilitator superfamily protein	-1.12095	yes	down
Zm00001d040026	Bowman-Birk type trypsin inhibitor	-2.83669	yes	down
Zm00001d010606	Protein RETICULATA-RELATED 6 chloroplastic	1.0674	yes	up
Zm00001d009189	TPR repeat%3B TPR repeat-containing domain protein	1.07488	yes	up
Zm00001d006034	DNA binding protein	-1.98289	yes	down
Zm00001d052213	Probable pectin methyltransferase QUA2	-1.4458	yes	down
Zm00001d052532	Major facilitator superfamily protein	4.71687	yes	up
Zm00001d049660	ACR8	2.55229	yes	up
Zm00001d045205	F-box protein	1.0157	yes	up
Zm00001d006159	Ycf49-like protein	1.75894	yes	up
Zm00001d050099	-	1.65849	yes	up
Zm00001d029652	5-oxoprolinase	-2.06281	yes	down
Zm00001d013107	E3 ubiquitin-protein ligase RHF2A	1.70217	yes	up
Zm00001d049853	HEAT repeat family protein	-1.65734	yes	down
Zm00001d010634	Putative MYB DNA-binding domain superfamily protein	1.99962	yes	up
Zm00001d000709	-	2.47364	yes	up
Zm00001d037468	phosphate transporter4	1.06162	yes	up
Zm00001d053416	Probable inactive dual specificity protein phosphatase-like	1.32084	yes	up
Zm00001d017032	Glycine-rich cell wall structural protein [Source:UniProtKB/TrEMBL;Acc:B4FXY6]	-4.69484	yes	down
Zm00001d014659	Macrophage migration inhibitory factor	1.79992	yes	up
Zm00001d036261	Protein kinase superfamily protein	-2.83342	yes	down
Zm00001d016198	glutamate-oxaloacetic transaminase3	-1.95805	yes	down
Zm00001d010725	-	3.34756	yes	up
Zm00001d038291	Ferredoxin-6%2C chloroplastic	2.75189	yes	up
Zm00001d007345	11-beta-hydroxysteroid dehydrogenase-like 5	1.91284	yes	up
Zm00001d007349	Expressed protein; protein	-1.7991	yes	down
Zm00001d002542	Probable protein phosphatase 2C 68	-1.61128	yes	down
Zm00001d007487	GDSL-like lipase/acylhydrolase	1.03602	yes	up
Zm00001d054066	Glycosyltransferase family 61 protein	1.26867	yes	up
Zm00001d012725	Transcription factor TCP4	1.6935	yes	up
Zm00001d041634	-	-1.77297	yes	down
Zm00001d029177	Nuclear/nucleolar GTPase 2	-1.26842	yes	down
Zm00001d029075	CBL-interacting serine/threonine-protein kinase 10	1.12357	yes	up
Zm00001d030368	-	-3.24056	yes	down
Zm00001d033993	DExH-box ATP-dependent RNA helicase DExH16 mitochondrial	1.75742	yes	up
Zm00001d023530	-	-1.80009	yes	down
Zm00001d005085	Ubiquitin-activating enzyme E1 2	-1.28298	yes	down
Zm00001d002388	Mannosyl-oligosaccharide 12-alpha-mannosidase MNS1	-1.09707	yes	down
Zm00001d009939	Probable WRKY transcription factor 50	2.29438	yes	up
Zm00001d032979	Carbon catabolite repressor protein 4 homolog 1	-1.01908	yes	down
Zm00001d048635	Disease resistance protein RPM1	1.24004	yes	up
Zm00001d029979	Histone H3 K4-specific methyltransferase SET7/9 family protein	-1.74805	yes	down
Zm00001d008916	Small nuclear ribonucleoprotein E	-1.95243	yes	down
Zm00001d018391	RING/U-box superfamily protein	1.14948	yes	up
Zm00001d052007	Vacuolar protein sorting-associated protein 55 homolog	1.16844	yes	up
Zm00001d042600	Cytochrome c-2	2.13151	yes	up
Zm00001d037519	DCD (Development and Cell Death) domain protein	2.30972	yes	up
Zm00001d050768	Two-component response regulator ARR16	1.44729	yes	up
Zm00001d014060	Protein NRT1/ PTR FAMILY 5.2	3.12592	yes	up
Zm00001d048785	Adenylyl-sulfate kinase 3	1.36712	yes	up
Zm00001d027530	NAC-transcription factor 53	3.03071	yes	up
Zm00001d022561	Negatively light-regulated protein	1.95557	yes	up
Zm00001d020783	Coatomer subunit zeta-2	-1.94438	yes	down
Zm00001d049054	Cysteine proteinases superfamily protein	-2.34094	yes	down
Zm00001d045190	Putative WAK family receptor-like protein kinase	2.40845	yes	up
Zm00001d007638	phospholipid synthesis1	-1.44089	yes	down
Zm00001d016280	Nucleotide/sugar transporter family protein	3.44146	yes	up
Zm00001d007163	-	4.55263	yes	up
Zm00001d007845	Formin-like protein 18	3.32012	yes	up
Zm00001d039856	Geranylgeranyl transferase type-1 subunit beta	-1.0872	yes	down
Zm00001d047011	-	3.27946	yes	up
Zm00001d016897	Polyadenylate-binding protein RBP47B	1.14108	yes	up
Zm00001d039504	-	-3.8744	yes	down
Zm00001d025228	-	1.04185	yes	up
Zm00001d009372	WAT1-related protein	1.24525	yes	up
Zm00001d036442	Peptidyl-prolyl cis-trans isomerase CYP20-1	-1.25007	yes	down
Zm00001d008525	Mannose-6-phosphate isomerase 1	1.97201	yes	up
Zm00001d012615	External alternative NAD(P)H-ubiquinone oxidoreductase B4 mitochondrial	-6.98529	yes	down
Zm00001d012438	ABC transporter G family member 6	5.91242	yes	up
Zm00001d005636	Proton pump-interactor 1	-1.02742	yes	down
Zm00001d006454	Filament-like plant protein 3	1.77599	yes	up
Zm00001d032894	Protein RRP6-like 2	-1.32119	yes	down
Zm00001d021202	Inactive LRR receptor-like serine/threonine-protein kinase BIR2	1.10856	yes	up
Zm00001d034076	Cyclic nucleotide-gated ion channel 2	1.431	yes	up
Zm00001d042188	-	2.99617	yes	up
Zm00001d032812	Subtilisin-like protease SBT2.6	2.274	yes	up
Zm00001d048563	ARM repeat superfamily protein	1.45105	yes	up
Zm00001d012765	Peptidase M28 family protein	1.41497	yes	up
Zm00001d051564	Soluble inorganic pyrophosphatase 2	1.11928	yes	up
Zm00001d015164	Cyclin-T1-3	2.41731	yes	up
Zm00001d032562	evolutionarily conserved C-terminal region 2	-7.30605	yes	down
Zm00001d035767	Jasmonate O-methyltransferase	3.89469	yes	up
Zm00001d011334	GDSL esterase/lipase	1.03011	yes	up
Zm00001d041763	Cytokinin-O-glucosyltransferase 2	-2.80928	yes	down
Zm00001d012510	Putative cytochrome P450 superfamily protein	-2.08923	yes	down
Zm00001d003048	Disease resistance gene analog PIC17	2.83227	yes	up
Zm00001d007559	PPR-817	2.13443	yes	up
Zm00001d025799	Calmodulin-binding receptor-like cytoplasmic kinase 3	1.51829	yes	up
Zm00001d002440	Clathrin interactor EPSIN 1	-1.4265	yes	down
Zm00001d045695	Aspartyl protease APCB1	1.74299	yes	up
Zm00001d048626	tryptamine 5-hydroxylase	3.12061	yes	up
Zm00001d033080	QWRF motif-containing protein 3	-5.35964	yes	down
Zm00001d000824	-	2.85419	yes	up
Zm00001d013364	CSC1-like protein RXW8	3.29409	yes	up
Zm00001d040619	DUF4228 domain protein	2.3861	yes	up
Zm00001d042543	Putative metallophosphoesterase	-1.48736	yes	down
Zm00001d016635	C2 domain protein	2.91272	yes	up
Zm00001d043117	ABSCISIC ACID-INSENSITIVE 5-like protein 2	-1.03509	yes	down
Zm00001d050244	-	-1.00114	yes	down
Zm00001d053818	Protein kinase superfamily protein	2.25061	yes	up
Zm00001d022527	Nuclear pore complex protein NUP214	-1.34461	yes	down
Zm00001d050359	F-box protein SKIP28	1.06398	yes	up
Zm00001d016193	Coatomer subunit beta'-3	1.69344	yes	up
Zm00001d032045	Probable 6-phosphogluconolactonase 5 chloroplastic	-2.76928	yes	down
Zm00001d031221	AAA-ATPase ASD mitochondrial	-1.93294	yes	down
Zm00001d040625	-	1.99423	yes	up
Zm00001d023543	Fatty acid amide hydrolase	2.12169	yes	up
Zm00001d011467	Tat pathway signal sequence family protein	1.5676	yes	up
Zm00001d054088	Extra-large guanine nucleotide-binding protein 3	-1.1803	yes	down
Zm00001d052962	Putative RING zinc finger domain superfamily protein	2.07876	yes	up
Zm00001d026223	Hydrogen peroxide-induced 1	-3.45128	yes	down
Zm00001d027893	lipoxygenase9	-1.46146	yes	down
Zm00001d002032	-	-6.6086	yes	down
Zm00001d017666	Protein NRT1/ PTR FAMILY 7.2	1.44834	yes	up
Zm00001d032909	Cellulose synthase-like protein D3	3.44348	yes	up
Zm00001d034270	Mitochondrial import inner membrane translocase subunit TIM14	2.23576	yes	up
Zm00001d048101	Stellacyanin	-1.11254	yes	down
Zm00001d012224	UDP-glucuronate:xylan alpha-glucuronosyltransferase 1	2.03862	yes	up
Zm00001d000419	HAD-superfamily hydrolase subfamily IG 5'-nucleotidase	-2.82831	yes	down
Zm00001d045504	Glycosyl hydrolase superfamily protein	2.29901	yes	up
Zm00001d019287	Protein transport protein SEC13 homolog B	-1.3687	yes	down
Zm00001d004407	Zinc finger CCCH domain-containing protein 59	1.74173	yes	up
Zm00001d044146	cytochrome P450 family 72 subfamily A polypeptide 8	1.66291	yes	up
Zm00001d049293	Putative leucine-rich repeat receptor-like protein kinase family protein	1.16592	yes	up
Zm00001d005934	Purine permease 3	1.48117	yes	up
Zm00001d002315	OSJNBa0008M17.14 protein; protein	1.82866	yes	up
Zm00001d048511	AP-2 complex subunit alpha-2	-1.13767	yes	down
Zm00001d012755	Zinc finger CCCH domain-containing protein 19	-1.14576	yes	down
Zm00001d018776	myb domain protein 4r1	-1.71552	yes	down
Zm00001d032670	RING/U-box superfamily protein	1.32134	yes	up
Zm00001d042114	-	-1.04271	yes	down
Zm00001d003304	Bowman-Birk type bran trypsin inhibitor	-2.73809	yes	down
Zm00001d004921	benzoxazinone synthesis14	-5.57034	yes	down
Zm00001d037816	C4-dicarboxylate transporter/malic acid transport protein isoform 1%3B C4-dicarboxylate transporter/malic acid transport protein isoform 2	-3.6809	yes	down
Zm00001d045220	Late embryogenesis abundant protein group 2	1.16971	yes	up
Zm00001d044339	aldehyde dehydrogenase3	-1.39405	yes	down
Zm00001d019249	Protein RETICULATA chloroplastic	-1.33275	yes	down
Zm00001d009182	enoyl-CoA hydratase1	-1.02635	yes	down
Zm00001d046549	110 kDa U5 small nuclear ribonucleoprotein component CLO	-1.56926	yes	down
Zm00001d053265	High mobility group B protein 15	1.66954	yes	up
Zm00001d011336	UBP1-associated protein 2C	-1.47789	yes	down
Zm00001d009908	UDP-glucuronic acid decarboxylase 4	-1.09463	yes	down
Zm00001d005578	bZIP transcription factor 11	1.6594	yes	up
Zm00001d030992	-	2.47404	yes	up
Zm00001d052701	Anthocyanin-related membrane protein 1 (Anm1)-like	1.32704	yes	up
Zm00001d053566	Probable protein phosphatase 2C 72	1.98835	yes	up
Zm00001d048451	Pentatricopeptide repeat-containing protein	-1.15504	yes	down
Zm00001d003452	-	-6.52602	yes	down
Zm00001d011297	Putative MYB DNA-binding domain superfamily protein	3.79867	yes	up
Zm00001d013098	aldehyde oxidase2	1.33859	yes	up
Zm00001d017682	PLATZ transcription factor family protein	-1.56611	yes	down
Zm00001d032230	terpene synthase7	1.53728	yes	up
Zm00001d035597	RmlC-like cupins superfamily protein	1.9976	yes	up
Zm00001d044153	cytochrome P450 10	1.11183	yes	up
Zm00001d039309	-	4.22137	yes	up
Zm00001d012626	-	2.50368	yes	up
Zm00001d035256	Protein SUPPRESSOR OF GENE SILENCING 3 homolog	-2.51261	yes	down
Zm00001d011705	WD-40 repeat-containing protein MSI4	-1.25489	yes	down
Zm00001d042471	General transcription factor 2-related zinc finger protein	1.95933	yes	up
Zm00001d043997	Vacuolar protein sorting protein 25	1.37991	yes	up
Zm00001d002825	Cysteine-rich repeat secretory protein 15	1.93201	yes	up
Zm00001d023724	-	-1.11264	yes	down
Zm00001d032316	Homeobox-leucine zipper protein HAT5	-1.06729	yes	down
Zm00001d044434	Probable inactive receptor kinase	2.71593	yes	up
Zm00001d015183	L-aspartate oxidase chloroplastic	1.1834	yes	up
Zm00001d026635	Allantoinase	1.19225	yes	up
Zm00001d022182	alpha/beta-Hydrolases superfamily protein	2.2088	yes	up
Zm00001d029444	Retrotransposon protein	1.46651	yes	up
Zm00001d019139	sterol methyltransferase1	-1.85249	yes	down
Zm00001d051178	-	-1.46394	yes	down
Zm00001d038829	tRNA(His) guanylyltransferase 1	1.06487	yes	up
Zm00001d037385	Adenine nucleotide alpha hydrolases-like superfamily protein	1.86247	yes	up
Zm00001d033181	fructokinase-like 2	-1.52282	yes	down
Zm00001d011831	MACPF domain-containing protein	-1.09579	yes	down
Zm00001d026647	DNA mismatch repair protein MSH3	-1.19375	yes	down
Zm00001d042884	Acyl-coenzyme A oxidase	-1.01016	yes	down
Zm00001d023995	Sec14p-like phosphatidylinositol transfer family protein	-4.27715	yes	down
Zm00001d028309	Maf-like protein	1.04415	yes	up
Zm00001d022069	Ninja-family protein 5	-1.08868	yes	down
Zm00001d031638	ACR5	2.50257	yes	up
Zm00001d008320	phosphoadenosine phosphosulfate (PAPS) reductase family protein	1.09543	yes	up
Zm00001d011676	AP-1 complex subunit mu-2	-1.17417	yes	down
Zm00001d012515	proline-rich family protein	-1.5821	yes	down
Zm00001d005174	UDP-glycosyltransferase 76C1	1.85608	yes	up
Zm00001d037080	Putative leucine-rich repeat receptor-like protein kinase family protein	1.99933	yes	up
Zm00001d042142	Probable inactive purple acid phosphatase 16	3.16272	yes	up
Zm00001d014460	DnaJ protein ERDJ3A	-3.55046	yes	down
Zm00001d050055	-	-1.03044	yes	down
zma-MIR164b	-	3.20352	yes	up
Zm00001d039400	RNA binding (RRM/RBD/RNP motifs) family protein	1.91881	yes	up
Zm00001d014773	calcium dependent protein kinase1	-1.39548	yes	down
Zm00001d048168	3-ketoacyl-CoA synthase 15	-5.78626	yes	down
Zm00001d025771	-	1.70012	yes	up
Zm00001d033545	-	2.13854	yes	up
Zm00001d021306	ER lumen protein retaining receptor family protein	-1.47246	yes	down
Zm00001d010113	-	1.92166	yes	up
Zm00001d028054	Syntaxin/t-SNARE family protein	1.11785	yes	up
Zm00001d045063	Cytochrome P450 709B2	-2.54311	yes	down
Zm00001d050222	-	2.97049	yes	up
Zm00001d037629	-	2.40067	yes	up
Zm00001d031420	P-loop containing nucleoside triphosphate hydrolases superfamily protein	1.74604	yes	up
Zm00001d034103	-	2.15148	yes	up
Zm00001d017457	Phospholipase A1-Ibeta2 chloroplastic	1.43015	yes	up
Zm00001d025141	basic helix-loop-helix (bHLH) DNA-binding superfamily protein	2.2892	yes	up
Zm00001d036361	Protein LAZ1	-1.12295	yes	down
Zm00001d031878	Early nodulin 75 protein [Source:UniProtKB/TrEMBL;Acc:B4FNV9]	-6.41805	yes	down
Zm00001d048129	Metal transporter Nramp3	-1.21718	yes	down
Zm00001d028064	-	-1.36208	yes	down
Zm00001d045948	Protein DETOXIFICATION 16	-2.65503	yes	down
Zm00001d005622	WRKY74-superfamily of TFs having WRKY and zinc finger domains	1.4179	yes	up
Zm00001d035093	AP3-complex subunit beta-A	-1.19229	yes	down
Zm00001d037521	Acyl-coenzyme A oxidase 4 peroxisomal	-1.17189	yes	down
Zm00001d051505	Transposon protein	2.78178	yes	up
Zm00001d003379	Major latex protein 22%3B Pathogenesis-related protein 2	-2.69621	yes	down
Zm00001d003925	Serine/threonine-protein kinase PBS1	1.2581	yes	up
Zm00001d045357	-	2.72856	yes	up
Zm00001d024141	Transmembrane 9 superfamily member 9	-1.22923	yes	down
Zm00001d005032	Cation/H(+) antiporter 15	-2.39971	yes	down
Zm00001d013955	Plant basic secretory protein (BSP) family protein	3.93727	yes	up
Zm00001d011546	Replication protein-like	2.77452	yes	up
Zm00001d006591	F-box domain containing protein	2.52858	yes	up
Zm00001d028868	Acetate/butyrate--CoA ligase AAE7 peroxisomal	1.36586	yes	up
Zm00001d005550	Phosphatidylinositol N-acetylglucosaminyltransferase GPI19/PIG-P subunit	2.17697	yes	up
Zm00001d023892	shikimate dehydrogenase1	-1.51975	yes	down
Zm00001d029548	1-(5-phosphoribosyl)-5-[(5-phosphoribosylamino)methylideneamino] imidazole-4-carboxamide isomerase chloroplastic	1.69968	yes	up
Zm00001d041578	Expressed protein; protein	-1.09793	yes	down
Zm00001d024933	Rhomboid-like protein 19	-1.21488	yes	down
Zm00001d047839	DUF3527 domain protein	-2.00949	yes	down
Zm00001d014775	P-loop containing nucleoside triphosphate hydrolases superfamily protein	-1.10235	yes	down
Zm00001d020030	Probable NAD(P)H dehydrogenase subunit CRR3 chloroplastic	1.21723	yes	up
Zm00001d046434	Acyl-CoA-binding domain-containing protein 4	1.146	yes	up
Zm00001d034540	Rubredoxin-like superfamily protein	1.94152	yes	up
Zm00001d011805	Putative regulator of chromosome condensation (RCC1) family protein	-1.49159	yes	down
Zm00001d003655	DExH-box ATP-dependent RNA helicase DExH7 chloroplastic	-1.81463	yes	down
Zm00001d052206	Protein EXORDIUM	5.23216	yes	up
Zm00001d005795	Protein binding protein	1.1462	yes	up
ENSRNA049478662	Eukaryotic small subunit ribosomal RNA	4.8329	yes	up
Zm00001d043480	Proline-rich receptor-like protein kinase PERK15	2.10854	yes	up
Zm00001d027601	cytochrome P450 family 96 subfamily A polypeptide 1	-3.76689	yes	down
Zm00001d031599	Proteasome subunit beta type	2.75576	yes	up
Zm00001d011713	Myosin family protein with Dil domain	1.15143	yes	up
Zm00001d007228	Omega-3 fatty acid desaturase	1.53535	yes	up
Zm00001d017416	Pectin lyase-like superfamily protein	-7.3892	yes	down
Zm00001d008214	Rhomboid-like protein 14 mitochondrial	1.44395	yes	up
Zm00001d035053	Putative MADS-box transcription factor family protein	2.98503	yes	up
Zm00001d029150	divinyl reductase1	1.59854	yes	up
Zm00001d029243	Cytochrome P450 84A1	-1.15467	yes	down
Zm00001d038870	Late embryogenesis abundant protein%2C group 3	-6.32861	yes	down
Zm00001d010956	Zinc finger CCCH domain-containing protein 29	1.11328	yes	up
Zm00001d022346	SAC3 family protein B	-1.2847	yes	down
Zm00001d046407	-	2.93917	yes	up
Zm00001d024961	Serine/threonine protein kinase	3.29553	yes	up
Zm00001d053612	ABC transporter G family member 40	-3.20818	yes	down
ENSRNA049478530	Eukaryotic small subunit ribosomal RNA	3.34781	yes	up
Zm00001d045046	Pi starvation-induced transcription factor1	1.19321	yes	up
Zm00001d018195	WAT1-related protein	2.23739	yes	up
Zm00001d048957	-	1.64645	yes	up
Zm00001d038303	-	2.3251	yes	up
Zm00001d003309	Copper amine oxidase family protein	-1.05566	yes	down
Zm00001d044124	polypeptide	-4.6256	yes	down
Zm00001d000408	EIN3-binding F-box protein 1	-1.17991	yes	down
Zm00001d008216	Tubulin beta-6 chain	-1.85465	yes	down
Zm00001d028814	Pathogenesis-related protein 10 [Source:UniProtKB/TrEMBL;Acc:Q29SB6]	-2.10469	yes	down
Zm00001d001374	-	-2.35274	yes	down
Zm00001d044120	Sterol 14-demethylase	-2.62754	yes	down
Zm00001d015404	Succinate-semialdehyde dehydrogenase mitochondrial	-6.0512	yes	down
Zm00001d011613	Ribosomal L18p/L5e family protein	3.08738	yes	up
Zm00001d037115	Choline/ethanolaminephosphotransferase 1	1.10422	yes	up
Zm00001d001491	-	1.42967	yes	up
Zm00001d011396	GTPase activating protein%3B Putative calcium-dependent lipid-binding (CaLB domain) family protein	1.29811	yes	up
Zm00001d044026	Transducin/WD40 repeat-like superfamily protein	-1.1965	yes	down
Zm00001d004075	Probable inactive purple acid phosphatase 27	1.8663	yes	up
Zm00001d010910	Chromatin structure-remodeling complex protein BSH	-1.94194	yes	down
Zm00001d005851	Prolyl oligopeptidase family protein	-3.01626	yes	down
Zm00001d027387	Subtilisin-like protease SBT1.9	3.04215	yes	up
Zm00001d031635	Peroxidase 55	1.86959	yes	up
Zm00001d021698	Receptor-like protein kinase RK20-1	-3.23051	yes	down
Zm00001d026113	naked endosperm2	1.56215	yes	up
Zm00001d042092	Proline synthase co-transcribed bacterial homolog protein	1.68812	yes	up
Zm00001d040464	Duplicated homeodomain-like superfamily protein	2.09639	yes	up
Zm00001d026353	-	2.84662	yes	up
Zm00001d013858	Probable receptor-like protein kinase	3.44333	yes	up
Zm00001d015999	drug transmembrane transporters;antiporters	-1.61497	yes	down
Zm00001d031988	Transmembrane 9 superfamily member 9	-1.22168	yes	down
Zm00001d031439	AGAMOUS-like 26	1.25606	yes	up
Zm00001d034497	cysteine-rich TM module stress tolerance protein	1.09666	yes	up
Zm00001d038459	Putative VHS/GAT domain containing family protein	-1.20364	yes	down
Zm00001d005356	Nuclear pore complex protein GP210	-2.22415	yes	down
Zm00001d043730	Dehydrin Xero 1	-3.61848	yes	down
Zm00001d044630	Suppressor of mec-8 and unc-52 protein homolog 2	1.37077	yes	up
Zm00001d011006	ABC transporter G family member 6	2.23301	yes	up
Zm00001d013230	bentazon resistance1	1.55499	yes	up
Zm00001d006098	Cyclopropane fatty acid synthase	1.09016	yes	up
Zm00001d008466	Cysteine-rich receptor-like protein kinase 37	2.64462	yes	up
Zm00001d003620	ARM repeat superfamily protein	2.93214	yes	up
Zm00001d025294	Coilin	-1.67185	yes	down
Zm00001d028474	Beta-galactosidase	-1.4459	yes	down
Zm00001d043662	Alpha-amylase 3 chloroplastic	-1.84443	yes	down
Zm00001d011606	Ubiquitin-like superfamily protein	-1.38559	yes	down
Zm00001d032815	glutamate-ammonia ligases;catalytics;glutamate-ammonia ligases	-1.10154	yes	down
Zm00001d029196	Beta-adaptin-like protein C	-1.47641	yes	down
Zm00001d021389	sequence-specific DNA binding transcription factors	2.06313	yes	up
Zm00001d003006	Aquaporin PIP2-5	3.5725	yes	up
Zm00001d002053	Small RNA degrading nuclease 3	1.33298	yes	up
Zm00001d025025	Electron transfer flavoprotein subunit beta mitochondrial	-1.76559	yes	down
Zm00001d013251	LRR receptor-like serine/threonine-protein kinase RPK2	-1.37674	yes	down
Zm00001d045133	ERAD-associated E3 ubiquitin-protein ligase HRD1A	1.05264	yes	up
Zm00001d003245	Inactive LRR receptor-like serine/threonine-protein kinase BIR2	-2.13428	yes	down
Zm00001d033745	Probable inactive receptor kinase	-3.44204	yes	down
Zm00001d023802	Heat shock 70 kDa protein 6 chloroplastic	-1.17373	yes	down
Zm00001d010945	Cysteine-rich receptor-like protein kinase 2	-2.04976	yes	down
Zm00001d012896	Expressed protein; protein	1.0254	yes	up
Zm00001d009928	Mog1/PsbP/DUF1795-like photosystem II reaction center PsbP family protein	1.17036	yes	up
Zm00001d016066	F-box/kelch-repeat protein	1.59301	yes	up
Zm00001d010535	Riboflavin biosynthesis protein ribAB	1.30575	yes	up
Zm00001d036513	polyamine oxidase 3	-2.87358	yes	down
Zm00001d035913	Cell division control protein 48 homolog C	-3.60292	yes	down
Zm00001d006566	ELAV-like protein 4	1.43277	yes	up
Zm00001d046207	Cytochrome P450 711A1	2.05823	yes	up
Zm00001d043791	Retrotransposon-like protein	3.21193	yes	up
Zm00001d039903	Protein root UVB sensitive 5	1.05298	yes	up
Zm00001d005889	abscisic acid 8'-hydroxylase5	3.39541	yes	up
Zm00001d025901	FIP1	-2.17412	yes	down
Zm00001d025749	Inositol transporter 1	-1.16358	yes	down
Zm00001d021495	-	-5.17336	yes	down
Zm00001d013287	-	1.68174	yes	up
Zm00001d041082	kaurene synthase4	-2.90246	yes	down
Zm00001d043252	Serine/threonine-protein kinase	1.70896	yes	up
Zm00001d045030	-	3.32318	yes	up
Zm00001d050642	Putative SWI/SNF-related matrix-associated actin-dependent regulator of chromatin subfamily A member 3-like 2	-2.5561	yes	down
Zm00001d014172	-	2.26963	yes	up
Zm00001d016452	-	-1.09538	yes	down
Zm00001d035588	Serine/threonine-protein kinase	-1.94346	yes	down
Zm00001d012439	Histone H4	1.11982	yes	up
Zm00001d029416	Probable acetyl-CoA acetyltransferase cytosolic 2	-1.22178	yes	down
Zm00001d004700	Bifunctional inhibitor/lipid-transfer protein/seed storage 2S albumin superfamily protein	-2.20163	yes	down
Zm00001d042853	-	1.85854	yes	up
Zm00001d048270	Beta-1%2C4-mannosyltransferase%3B Beta-1%2C4-mannosyltransferase isoform 1%3B Beta-1%2C4-mannosyltransferase isoform 2	1.13994	yes	up
Zm00001d040232	cytochrome P450 family 72 subfamily A polypeptide 8	1.44592	yes	up
Zm00001d009220	binding	-1.17897	yes	down
Zm00001d042847	Protein kinase	-1.01001	yes	down
Zm00001d016286	haloacid dehalogenase-like hydrolase family protein	-1.4141	yes	down
ENSRNA049477866	microRNA MIR398	-1.88059	yes	down
Zm00001d020595	Ethylene response factor	-1.02969	yes	down
Zm00001d022573	26S proteasome regulatory subunit 4 homolog A	-1.05983	yes	down
Zm00001d020535	Probable folate-biopterin transporter 6	2.25552	yes	up
Zm00001d050018	ABSCISIC ACID-INSENSITIVE 5-like protein 5	-1.47523	yes	down
Zm00001d036839	Hypoxia-responsive family protein	1.17332	yes	up
Zm00001d018469	Diphthamide biosynthesis protein 1	-2.24979	yes	down
Zm00001d008218	Coatomer subunit beta	-1.23552	yes	down
Zm00001d018107	Protein EXORDIUM	3.44813	yes	up
Zm00001d016969	E3 ubiquitin-protein ligase RHF1A	3.61759	yes	up
Zm00001d034073	Probable WRKY transcription factor 57	2.15358	yes	up
Zm00001d026224	-	-1.21827	yes	down
Zm00001d052189	Putative RING zinc finger domain superfamily protein	-4.2697	yes	down
Zm00001d029722	-	3.00741	yes	up
Zm00001d039575	1-aminocyclopropane-1-carboxylate oxidase	-2.86905	yes	down
Zm00001d038955	Dynamin-related protein 1A	-1.17868	yes	down
Zm00001d001399	-	-2.53277	yes	down
Zm00001d021775	Sugar carrier protein C	-1.00959	yes	down
Zm00001d044939	-	-1.37054	yes	down
[truncated: 3,764 more rows]

## Sheet: L-Cr VS L-C
Gene_id	Gene description	Log2FC(L-Cr/L-C)	Significant	Regulate
Zm00001d024379	Xyloglucan endotransglucosylase/hydrolase protein 2	2.15331	yes	up
Zm00001d025103	amine oxidase1	-3.68723	yes	down
Zm00001d025055	protein phosphatase homolog11	2.67	yes	up
Zm00001d044301	Protein phosphatase 2C ABI2	1.95213	yes	up
Zm00001d024980	Phosphoenolpyruvate carboxylase 3	2.81669	yes	up
Zm00001d024854	Lipopolysaccharide-modifying protein	-2.30148	yes	down
Zm00001d024835	Putative thioredoxin superfamily protein	-1.22857	yes	down
Zm00001d000316	NADP-dependent malic enzyme%2C chloroplastic	-2.12007	yes	down
Zm00001d044397	Small RNA 2'-O-methyltransferase	-4.7962	yes	down
Zm00001d044399	photosystem II light harvesting complex gene B1B2	-4.13116	yes	down
Zm00001d044211	Phosphoglucomutase chloroplastic	-1.5719	yes	down
Zm00001d024546	circadian clock associated2	-1.60612	yes	down
Zm00001d050403	Chlorophyll a-b binding protein 4	-1.90571	yes	down
Zm00001d024291	Putative leucine-rich repeat receptor-like protein kinase family protein	-2.6772	yes	down
Zm00001d033188	UDP-glucose 6-dehydrogenase	1.08013	yes	up
Zm00001d024148	Photosynthetic NDH subunit of subcomplex B 1 chloroplastic	-2.06901	yes	down
Zm00001d024037	Beta-glucosidase2	4.81431	yes	up
Zm00001d004452	OSIGBa0147B06.5 protein	-4.2745	yes	down
Zm00001d023707	Thioredoxin M-type%2C chloroplastic	-2.14851	yes	down
Zm00001d050347	-	2.22955	yes	up
Zm00001d004513	Bifunctional 3-phosphoadenosine 5-phosphosulfate synthetase 2	-2.37151	yes	down
Zm00001d023673	sugars will eventually be exported transporter13b	-2.43756	yes	down
Zm00001d034072	UDP-glucose 6-dehydrogenase	0.941259	yes	up
Zm00001d024519	rubredoxin family protein	-1.33041	yes	down
Zm00001d023664	in	4.47028	yes	up
Zm00001d004125	acetyl-CoA carboxylase2	1.1846	yes	up
Zm00001d025526	serine carboxypeptidase1	-1.42137	yes	down
Zm00001d043538	BURP domain protein RD22	2.44931	yes	up
Zm00001d043601	NADP-dependent malic enzyme6	1.23504	yes	up
Zm00001d003552	RmlC-like cupins superfamily protein	-1.33962	yes	down
Zm00001d013245	UDP-glucose 6-dehydrogenase	1.77257	yes	up
Zm00001d043786	Protein PLASTID MOVEMENT IMPAIRED 2	-1.23635	yes	down
Zm00001d026603	Magnesium-chelatase subunit ChlH chloroplastic	-1.19682	yes	down
Zm00001d026405	Glutamyl-tRNA reductase	-1.86084	yes	down
Zm00001d026282	Bifunctional inhibitor/lipid-transfer protein/seed storage 2S albumin superfamily protein	-3.3803	yes	down
Zm00001d026253	Calcium-transporting ATPase 9 plasma membrane-type	5.09746	yes	up
Zm00001d026224	-	-2.47918	yes	down
Zm00001d025509	RmlC-like cupins superfamily protein	-1.52041	yes	down
Zm00001d043912	Adenine nucleotide alpha hydrolases-like superfamily protein	4.94361	yes	up
Zm00001d003676	Cellulose synthase-like protein B3	-6.99047	yes	down
Zm00001d025903	Endosomal targeting BRO1-like domain-containing protein	2.49444	yes	up
Zm00001d003712	abscisic acid stress ripening3	1.35767	yes	up
Zm00001d025900	Putative GEM-like protein 8	2.88759	yes	up
Zm00001d025892	ATPase	-1.45069	yes	down
Zm00001d003767	Photosystem I subunit O	-1.32862	yes	down
Zm00001d025747	Phosphoglycolate phosphatase 1A chloroplastic	-2.08331	yes	down
Zm00001d044099	carbonic anhydrase1	-1.02384	yes	down
Zm00001d004006	SNF1-related protein kinase regulatory subunit gamma-1	2.6538	yes	up
Zm00001d025977	Metal-nicotianamine transporter YSL2	-2.47726	yes	down
Zm00001d052242	ATP synthase subunit delta chloroplastic	-1.87446	yes	down
Zm00001d028427	UDP-glucuronate4-epimerase 3	1.41026	yes	up
Zm00001d023559	Fructose-bisphosphate aldolase	-2.23151	yes	down
Zm00001d004564	Aconitate hydratase 3 mitochondrial	2.89579	yes	up
Zm00001d021839	Remorin family protein	-1.94272	yes	down
Zm00001d021784	Chlorophyll a-b binding protein of LHCII type III	-1.81211	yes	down
Zm00001d021763	photosystem II subunit29	-1.56455	yes	down
Zm00001d021672	Pyruvate phosphate dikinase regulatory protein 2	-2.13389	yes	down
Zm00001d021653	Glucose-6-phosphate/phosphate translocator 2	-5.26091	yes	down
Zm00001d021620	ATP synthase chloroplast subunit2	-1.74973	yes	down
Zm00001d021598	Glucan endo-1%2C3-beta-glucosidase 3	-1.69702	yes	down
Zm00001d021596	adenosine 5'-phosphosulfate reductase-like1	-2.36843	yes	down
Zm00001d021515	Photosynthetic NDH subunit of subcomplex B 3 chloroplastic	-2.06531	yes	down
Zm00001d045451	transketolase 1	-2.75231	yes	down
Zm00001d005446	Photosystem I reaction center subunit IV A	-1.46934	yes	down
Zm00001d021370	Protein CURVATURE THYLAKOID 1B chloroplastic	-2.39574	yes	down
Zm00001d021310	Triosephosphate isomerase	-1.32053	yes	down
Zm00001d021295	DNA photolyases;DNA photolyases	-1.39989	yes	down
Zm00001d021245	Rhodanese-like domain containing protein	-2.08869	yes	down
Zm00001d021241	-	-4.12132	yes	down
Zm00001d045610	Homogentisate 12-dioxygenase	2.47736	yes	up
Zm00001d021119	Beta-glucosidase 11	-1.64216	yes	down
Zm00001d045620	Plastocyanin major isoform chloroplastic	-2.52053	yes	down
Zm00001d045621	BTB/POZ domain-containing protein	-1.94978	yes	down
Zm00001d021450	Cytokinin riboside 5'-monophosphate phosphoribohydrolase LOG5	-2.65622	yes	down
Zm00001d023536	Magnesium-chelatase subunit ChlI-1 chloroplastic	-1.37165	yes	down
Zm00001d022060	NAD(P)-binding Rossmann-fold superfamily protein	-4.30705	yes	down
Zm00001d023529	abscisic acid stress ripening1	1.11747	yes	up
Zm00001d023437	glycine decarboxylase1	-1.56332	yes	down
Zm00001d023376	aluminum-induced protein homolog1	-2.26628	yes	down
Zm00001d023314	Putative phototropic-resoponsive NPH3 family protein	-4.84741	yes	down
Zm00001d044785	G2-like1	-2.49973	yes	down
Zm00001d004843	abscisic acid stress ripening2	1.44147	yes	up
Zm00001d044970	Probable tyrosine-protein phosphatase	-2.51063	yes	down
Zm00001d045042	Sucrose synthase 1	4.03662	yes	up
Zm00001d045054	sesquiterpene cyclase1	1.89781	yes	up
Zm00001d045431	Enolase 1	-2.41335	yes	down
Zm00001d004894	ribulose bisphosphate carboxylase small subunit2	-3.08406	yes	down
Zm00001d022630	knotted1 induced1	-1.076	yes	down
Zm00001d005051	Root phototropism protein 2	-1.83823	yes	down
Zm00001d022395	Rhythmically expressed protein	-1.6307	yes	down
Zm00001d022391	Phosphatidylinositol 4-phosphate 5-kinase 6	3.93671	yes	up
Zm00001d022302	Peptidase C15 pyroglutamyl peptidase I-like	-2.55665	yes	down
Zm00001d022272	CBL-interacting serine/threonine-protein kinase 1	-2.33348	yes	down
Zm00001d053015	Fructose-bisphosphate aldolase	-4.27021	yes	down
Zm00001d022099	Nuclear transcription factor Y subunit B-3	2.93713	yes	up
Zm00001d045261	Starch synthase I	-1.44669	yes	down
Zm00001d049601	tryptophan decarboxylase 1	1.07781	yes	up
Zm00001d027456	PBA1 homolog1	-2.66514	yes	down
Zm00001d027472	Callose synthase 3	2.90912	yes	up
Zm00001d027488	glyceraldehyde phosphate dehydrogenase B1	-1.77007	yes	down
Zm00001d042257	Photosynthetic NDH subunit of subcomplex B 5 chloroplastic	-1.61557	yes	down
Zm00001d042267	Auxin response factor 10	1.3754	yes	up
Zm00001d031569	Peptidyl-prolyl isomerase	1.18674	yes	up
Zm00001d042279	Probable beta-14-xylosyltransferase IRX10L	2.75265	yes	up
Zm00001d031484	PsbP domain-containing protein 3 chloroplastic	-2.03942	yes	down
Zm00001d002678	Prolyl oligopeptidase family protein	-1.75855	yes	down
Zm00001d031381	Protein kinase superfamily protein	-4.23975	yes	down
Zm00001d042344	stearoyl-acyl-carrier-protein desaturase1	-1.34744	yes	down
Zm00001d002690	plasma membrane intrinsic protein1	1.75649	yes	up
Zm00001d031659	pyruvate dehydrogenase2	-1.53976	yes	down
Zm00001d031258	RNA-binding (RRM/RBD/RNP motifs) family protein	1.64662	yes	up
Zm00001d031213	LigA	-2.30901	yes	down
Zm00001d031168	Glycine-rich RNA-binding protein 2	-1.13978	yes	down
Zm00001d031128	5-methyltetrahydropteroyltriglutamate--homocysteine methyltransferase 1	1.47929	yes	up
Zm00001d042438	Proline transporter 2	-3.91972	yes	down
Zm00001d042454	PSRP4	-1.1461	yes	down
Zm00001d042473	Peptide transporter PTR2	-3.32419	yes	down
Zm00001d002815	NAD(P)H-quinone oxidoreductase subunit M chloroplastic	-1.51315	yes	down
Zm00001d002871	ABC transporter G family member 11	1.68268	yes	up
Zm00001d030678	Transcription factor MYB48	-1.50106	yes	down
Zm00001d048758	tryptophan decarboxylase 1	1.78417	yes	up
Zm00001d031253	dicarboxylic acid transporter2	-3.03882	yes	down
Zm00001d030526	Outer arm dynein light chain 1 protein	1.25343	yes	up
Zm00001d031749	Pyridoxal phosphate (PLP)-dependent transferases superfamily protein	2.59368	yes	up
Zm00001d032138	-	2.37956	yes	up
Zm00001d053828	-	-1.63795	yes	down
Zm00001d033344	BTB/POZ domain-containing protein NPY2	-2.30241	yes	down
Zm00001d002347	Bifunctional inhibitor/lipid-transfer protein/seed storage 2S albumin superfamily protein	-2.6971	yes	down
Zm00001d002351	terpene synthase1	2.9133	yes	up
Zm00001d041819	photosystem I N subunit1	-2.01014	yes	down
Zm00001d033231	Expansin-B4	4.08417	yes	up
Zm00001d033222	viviparous14	3.39014	yes	up
Zm00001d033136	light harvesting chlorophyll binding protein9	-1.97129	yes	down
Zm00001d033132	photosystem II light harvesting complex gene 2.1	-2.08103	yes	down
Zm00001d024664	Tyrosine decarboxylase 1	1.37343	yes	up
Zm00001d002532	Glutamate receptor 3.3	-3.04311	yes	down
Zm00001d033018	Glyceraldehyde-3-phosphate dehydrogenase-like family protein	-2.20971	yes	down
Zm00001d032536	Calcium uniporter protein 4 mitochondrial	1.60461	yes	up
Zm00001d002391	Ubiquitin-specific protease family C19-related protein	3.81388	yes	up
Zm00001d032495	Plant invertase/pectin methylesterase inhibitor superfamily protein	-4.61777	yes	down
Zm00001d042050	Protein RETICULATA-RELATED 4 chloroplastic	-4.05171	yes	down
Zm00001d032385	ADP glucose pyrophosphorylase small subunit leaf1	-1.49906	yes	down
Zm00001d032332	Quinone oxidoreductase-like protein At1g23740	-2.05742	yes	down
Zm00001d042084	Villin-2	3.42942	yes	up
Zm00001d032238	Putative 1-phosphatidylinositol-3-phosphate 5-kinase FAB1C	-3.38251	yes	down
Zm00001d032197	Chlorophyll a-b binding protein 4 chloroplastic	-1.82583	yes	down
Zm00001d048626	tryptamine 5-hydroxylase	1.24942	yes	up
Zm00001d052200	F-box protein FBW2	-2.21755	yes	down
Zm00001d042620	NAD(P)H-quinone oxidoreductase subunit N chloroplastic	-1.8766	yes	down
Zm00001d030348	Alcohol dehydrogenase-like 3	2.67454	yes	up
Zm00001d042692	Protein TRANSPARENT TESTA 12	-5.85338	yes	down
Zm00001d028260	glutamine synthetase6	-2.81932	yes	down
Zm00001d003262	Steroid nuclear receptor ligand-binding	2.54494	yes	up
Zm00001d028180	low phytic acid1	1.92296	yes	up
Zm00001d028056	BTB/POZ domain-containing protein	-4.53065	yes	down
Zm00001d027999	2-carboxy-14-naphthoquinone phytyltransferase chloroplastic	-1.50452	yes	down
Zm00001d003395	anthranilate synthase homolog1	-3.41909	yes	down
Zm00001d043274	Insulin-degrading enzyme-like 1 peroxisomal	-2.53052	yes	down
Zm00001d027841	Ribulose-phosphate 3-epimerase	-2.61614	yes	down
Zm00001d003398	floury endosperm1	-2.87333	yes	down
Zm00001d028432	Nuclear transcription factor Y subunit C-1	-3.2362	yes	down
Zm00001d027789	-	2.28081	yes	up
Zm00001d023625	tryptamine 5-hydroxylase	1.39296	yes	up
Zm00001d027731	evolutionarily conserved C-terminal region 2	1.17085	yes	up
Zm00001d053432	iron-sulfur protein2	-1.01593	yes	down
Zm00001d043328	Lipoyl synthase 2%2C chloroplastic	2.23672	yes	up
Zm00001d027630	Phosphatidylinositol N-acetyglucosaminlytransferase subunit P-related	2.56594	yes	up
Zm00001d027613	Tetratricopeptide repeat (TPR)-like superfamily protein	-1.78041	yes	down
Zm00001d043374	Peptide transporter PTR2	-3.9409	yes	down
Zm00001d038491	Acetyltransferase NSI	1.25494	yes	up
Zm00001d043382	glutamate-oxaloacetate transaminase1	2.3402	yes	up
Zm00001d003429	Glyceraldehyde-3-phosphate dehydrogenase A%2C chloroplastic	-2.10888	yes	down
Zm00001d053412	RHOMBOID-like protein 9 chloroplastic	-1.15811	yes	down
Zm00001d027757	Heat stress transcription factor A-6b	-1.34336	yes	down
Zm00001d028471	phosphoenolpyruvate carboxykinase1	-2.23223	yes	down
Zm00001d003252	glucose-6-phosphate dehydrogenase1	-2.13572	yes	down
Zm00001d028562	Fructose-1%2C6-bisphosphatase	-2.5431	yes	down
Zm00001d042695	Serine/threonine-protein kinase SRK2A	3.01363	yes	up
Zm00001d042727	Fructose-16-bisphosphatase cytosolic	-1.8877	yes	down
Zm00001d030106	40S ribosomal protein S4-3	-1.3051	yes	down
Zm00001d029932	Protein NRT1/ PTR FAMILY 6.3	-3.61228	yes	down
Zm00001d042812	Tetratricopeptide repeat (TPR)-like superfamily protein	-2.24895	yes	down
Zm00001d042840	Sedoheptulose-17-bisphosphatase chloroplastic	-2.10453	yes	down
Zm00001d029716	Heavy metal transport/detoxification superfamily protein	1.68563	yes	up
Zm00001d029673	F-box protein PP2-A13	2.79617	yes	up
Zm00001d042867	bowman-birk inhibitor1	-3.7198	yes	down
Zm00001d042869	Aldose reductase	2.23385	yes	up
Zm00001d042922	Probable mediator of RNA polymerase II transcription subunit 37c	3.59671	yes	up
Zm00001d029443	1-phosphatidylinositol-3-phosphate 5-kinase FAB1B	-1.79057	yes	down
Zm00001d029366	Transducin/WD40 repeat-like superfamily protein	3.93842	yes	up
Zm00001d052229	Ethylene-responsive transcription factor ERF056	-2.86196	yes	down
Zm00001d029151	UDP-glucose 4-epimerase 4	2.19204	yes	up
Zm00001d029126	Heavy metal transport/detoxification superfamily protein	-1.93169	yes	down
Zm00001d029049	Photosystem II repair protein PSB27-H1 chloroplastic	-1.81339	yes	down
Zm00001d028992	Thioredoxin-like 1-1 chloroplastic	1.59253	yes	up
Zm00001d028931	galactinol synthase1	3.40135	yes	up
Zm00001d028670	Photosynthetic NDH subunit of lumenal location 1 chloroplastic	-1.48762	yes	down
Zm00001d028574	Protein phosphatase 2C 37	4.50802	yes	up
Zm00001d005814	Photosystem I chlorophyll a/b-binding protein 6 chloroplastic	-1.80902	yes	down
Zm00001d021000	ATPase 4 plasma membrane-type	-1.14795	yes	down
Zm00001d020963	3-hydroxy-3-methylglutaryl-coenzyme A reductase 2	2.58046	yes	up
Zm00001d007857	Oxygen-evolving enhancer protein 2-1 chloroplastic	-1.402	yes	down
Zm00001d013741	BTB/POZ domain-containing protein NPY2	-2.23545	yes	down
Zm00001d047757	ascorbate peroxidase homolog	1.66595	yes	up
Zm00001d007865	CSC1-like protein ERD4	1.25353	yes	up
Zm00001d047761	Two-component response regulator-like APRR3	-1.23813	yes	down
Zm00001d007901	Cylicin-1	2.24275	yes	up
Zm00001d047765	Glutathione S-transferase L2 chloroplastic	1.46027	yes	up
Zm00001d047789	ATP synthase B chain	-1.45578	yes	down
Zm00001d013568	Glycine-rich RNA-binding%2C abscisic acid-inducible protein	1.24491	yes	up
Zm00001d013795	Peroxisomal membrane 22 kDa (Mpv17/PMP22) family protein	-1.99825	yes	down
Zm00001d013532	Defense-related protein	-2.43223	yes	down
Zm00001d013390	Glucan endo-1%2C3-beta-glucosidase 7	2.22519	yes	up
Zm00001d007956	-	-3.77731	yes	down
Zm00001d013191	Cytochrome b6-f complex subunit 7	-1.3441	yes	down
Zm00001d013146	Photosystem I reaction center subunit III chloroplastic	-1.94297	yes	down
Zm00001d013141	Actin-depolymerizing factor 6	-1.55605	yes	down
Zm00001d012591	Probable nucleoredoxin 1	2.5741	yes	up
Zm00001d025047	APx3 - Peroxisomal Ascorbate Peroxidase	1.50353	yes	up
Zm00001d047989	Erythronate-4-phosphate dehydrogenase family protein	-2.07567	yes	down
Zm00001d012574	Probable inactive purple acid phosphatase 1	3.89808	yes	up
Zm00001d012561	Cystatin2%3B Cysteine proteinase inhibitor%3B Putative cystatin	-2.93012	yes	down
Zm00001d013443	CCT motif family protein	-1.89554	yes	down
Zm00001d012420	Heat shock 70 kDa protein	2.52396	yes	up
Zm00001d013809	Protein DETOXIFICATION 40	2.49229	yes	up
Zm00001d007827	early light inducible protein1	5.71341	yes	up
Zm00001d047255	3-oxoacyl-[acyl-carrier-protein] synthase II chloroplastic	-2.13211	yes	down
Zm00001d015569	Vacuolar H+-translocating inorganic pyrophosphatase	-1.97961	yes	down
Zm00001d015385	Chlorophyll a-b binding protein 6 chloroplastic	-1.31338	yes	down
Zm00001d007229	Phosphoinositide phospholipase C 4	2.09086	yes	up
Zm00001d007267	light harvesting chlorophyll a/b binding protein5	-1.88419	yes	down
Zm00001d015239	Camelliol C synthase	1.9356	yes	up
Zm00001d015212	ATP-dependent DNA helicase Q-like 4A	-4.66742	yes	down
Zm00001d007341	HVA22-like protein e	3.84674	yes	up
Zm00001d014947	Beta-fructofuranosidase 1%3B Invertase	2.45044	yes	up
Zm00001d013845	E2F transcription factor-like E2FE	-1.95236	yes	down
Zm00001d007366	Haloacid dehalogenase-like hydrolase domain-containing protein	-1.65083	yes	down
Zm00001d031494	Ascorbate Peroxidase	1.11963	yes	up
Zm00001d007446	14-3-3-like protein	1.47525	yes	up
Zm00001d014564	Oxygen-evolving enhancer protein 1-1 chloroplastic	-1.27651	yes	down
Zm00001d007517	Subtilisin-like serine endopeptidase family protein	-5.19813	yes	down
Zm00001d014463	early nodulin-like protein 9	2.66352	yes	up
Zm00001d047582	galactinol synthase3	2.7589	yes	up
Zm00001d014349	NAD(P)H-quinone oxidoreductase subunit S chloroplastic	-1.75891	yes	down
Zm00001d014324	Calcium-binding endonuclease/exonuclease/phosphatase family	-1.78029	yes	down
Zm00001d014083	Beta-amylase	2.5114	yes	up
Zm00001d013937	Protochlorophyllide reductase C chloroplastic	-2.5942	yes	down
Zm00001d014744	Uncharacterised protein family (UPF0114)	1.67963	yes	up
Zm00001d015628	Ribosome-like protein	-1.86401	yes	down
Zm00001d012391	Delta 1-pyrroline-5-carboxylate synthetase isoform 1%3B Delta 1-pyrroline-5-carboxylate synthetase isoform 2	1.56634	yes	up
Zm00001d012263	Putative snRK/SAPK family protein kinase	4.07188	yes	up
Zm00001d010410	tonoplast intrinsic protein4	2.86415	yes	up
Zm00001d048515	Stress responsive alpha-beta barrel domain protein	-2.05038	yes	down
Zm00001d010243	Protein root UVB sensitive 6	-1.70562	yes	down
Zm00001d048569	Zinc finger CCCH domain-containing protein 18	-2.37036	yes	down
Zm00001d048593	RUBISCO activase2	-2.72552	yes	down
Zm00001d010056	proline responding1	2.71365	yes	up
Zm00001d009950	Heat shock 70 kDa protein 14	1.49437	yes	up
Zm00001d009858	Trans-cinnamate 4-monooxygenase	2.0269	yes	up
Zm00001d009773	CCT motif family protein	-2.56327	yes	down
Zm00001d008808	Putative MYB DNA-binding domain superfamily protein	2.86717	yes	up
Zm00001d009631	CTP synthase family protein	1.36567	yes	up
Zm00001d009617	Protein SUPPRESSOR OF PHYA-105 1	-2.66801	yes	down
Zm00001d048709	benzoxazinless1	1.99195	yes	up
Zm00001d008957	Indole-3-acetic acid-amido synthetase GH3.6	-2.60199	yes	down
Zm00001d009589	Chlorophyll a-b binding protein M9%2C chloroplastic	-1.23237	yes	down
Zm00001d048732	Sodium/hydrogen exchanger	1.90993	yes	up
Zm00001d009497	CDP-diacylglycerol--serine O-phosphatidyltransferase 1	3.13639	yes	up
Zm00001d048737	-	-4.26769	yes	down
Zm00001d008983	P-loop containing nucleoside triphosphate hydrolases superfamily protein	4.73857	yes	up
Zm00001d009146	S-adenosylmethionine synthase	1.55148	yes	up
Zm00001d048703	benzoxazinone synthesis4	-1.51529	yes	down
Zm00001d012287	-	-1.94183	yes	down
Zm00001d010523	Sucrose-phosphatase 1	-1.38809	yes	down
Zm00001d010672	Metacaspase type II	-1.99138	yes	down
Zm00001d012231	Amino acid permease 6	-5.56126	yes	down
Zm00001d012170	Calreticulin-3	-1.79211	yes	down
Zm00001d008230	Magnesium-protoporphyrin IX monomethyl ester [oxidative] cyclase chloroplastic	-1.23855	yes	down
Zm00001d048116	-	-1.60808	yes	down
Zm00001d008394	Thylakoid lumenal 17.9 kDa protein chloroplastic	-2.36233	yes	down
Zm00001d011760	DNAJ heat shock N-terminal domain-containing protein	-1.28072	yes	down
Zm00001d011642	Phosphoethanolamine N-methyltransferase 3	2.58538	yes	up
Zm00001d048258	Phosphoinositide phosphatase SAC2	1.05469	yes	up
Zm00001d011387	Uroporphyrinogen decarboxylase 1 chloroplastic	-2.95908	yes	down
Zm00001d048460	CBL-interacting serine/threonine-protein kinase 9	2.46425	yes	up
Zm00001d011379	glycosyl transferase family 1 protein	-3.0733	yes	down
Zm00001d048998	Chlorophyll a-b binding protein CP26 chloroplastic	-1.76765	yes	down
Zm00001d011183	thiamine biosynthesis1	-2.9703	yes	down
Zm00001d008645	Lectin-like protein	2.49377	yes	up
Zm00001d008727	phospholipase D2	2.28192	yes	up
Zm00001d010871	Thioredoxin F2 chloroplastic	-1.3021	yes	down
Zm00001d048422	Photosynthetic NDH subunit of subcomplex B 2 chloroplastic	-1.70436	yes	down
Zm00001d008733	ABC transporter C family member 3	-1.8827	yes	down
Zm00001d048962	Leucine-rich receptor-like protein kinase family protein	1.28063	yes	up
Zm00001d008772	Serinc-domain containing serine and sphingolipid biosynthesis protein	-1.81281	yes	down
Zm00001d011285	photosystem II light harvesting complex gene B1B2	-8.35715	yes	down
Zm00001d000126	OSJNBb0118P14.9 protein; Os04g0403901 protein	-5.45859	yes	down
Zm00001d007228	Omega-3 fatty acid desaturase	-3.26697	yes	down
Zm00001d049764	myosin heavy chain-related	1.80644	yes	up
Zm00001d019062	membrane H(+)-ATPase3	-1.34897	yes	down
Zm00001d019057	-	-3.38617	yes	down
Zm00001d019052	Peptidyl-prolyl cis-trans isomerase	-2.43543	yes	down
Zm00001d018936	Probable ribose-5-phosphate isomerase 3 chloroplastic	-1.22378	yes	down
Zm00001d018810	glycolate oxidase1	-1.61127	yes	down
Zm00001d018797	photosystem I reaction center6	-1.18784	yes	down
Zm00001d018796	High-light-induced protein chloroplastic	-1.4793	yes	down
Zm00001d019163	Stachyose synthase	5.60239	yes	up
Zm00001d018779	Oxygen-evolving enhancer protein 2-1 chloroplastic	-1.59594	yes	down
Zm00001d018633	Pyridoxal 5'-phosphate synthase-like subunit PDX1.2	-2.05322	yes	down
Zm00001d006467	adenosine 5'-phosphosulfate reductase-like2	-2.72603	yes	down
Zm00001d046442	SOUL heme-binding family protein	1.38116	yes	up
Zm00001d018498	Cysteine proteinases superfamily protein	-2.28828	yes	down
Zm00001d006511	Glucose-6-phosphate/phosphate translocator 2 chloroplastic	-5.20877	yes	down
Zm00001d006539	Beta-amylase	-3.58256	yes	down
Zm00001d018429	phosphoenolpyruvate carboxylase kinase1	3.33711	yes	up
Zm00001d018390	RING/U-box superfamily protein	-3.75716	yes	down
Zm00001d018362	Protein TSS	-2.07275	yes	down
Zm00001d049731	ATP-dependent 6-phosphofructokinase 3	4.76767	yes	up
Zm00001d006540	Oxygen-evolving enhancer protein 3-1	-2.19437	yes	down
Zm00001d019479	granule-bound starch synthase1b	-1.99133	yes	down
Zm00001d019704	-	5.52292	yes	up
Zm00001d005920	carbonic anhydrase4	2.07166	yes	up
Zm00001d020877	Photosystem I reaction center subunit V chloroplastic	-1.71871	yes	down
Zm00001d020717	abscisic acid 8'-hydroxylase4	-1.70642	yes	down
Zm00001d005951	Homeobox-leucine zipper protein ATHB-6	-3.4626	yes	down
Zm00001d020636	Cysteine proteinase 2	1.72683	yes	up
Zm00001d020631	root-specific kinase 1	3.59849	yes	up
Zm00001d020614	ZIM-transcription factor 28	-2.51818	yes	down
Zm00001d005996	Photosystem I reaction center subunit V	-2.38418	yes	down
Zm00001d020492	Probable WRKY transcription factor 40	-3.5611	yes	down
Zm00001d019672	Type I inositol polyphosphate 5-phosphatase 2	-2.49575	yes	down
Zm00001d020434	NAD(P)H-quinone oxidoreductase subunit L chloroplastic	-1.58278	yes	down
Zm00001d020402	Probable cinnamyl alcohol dehydrogenase 6	-1.60988	yes	down
Zm00001d020345	Nucleobase-ascorbate transporter 6	4.60712	yes	up
Zm00001d045885	Carboxyl-terminal-processing peptidase 3 chloroplastic	1.54263	yes	up
Zm00001d020170	Sulfite exporter TauE/SafE family protein	-1.52377	yes	down
Zm00001d020108	Galactose mutarotase-like superfamily protein	-2.49152	yes	down
Zm00001d006193	cytochrome P450 family 78 subfamily A polypeptide 8	-3.75829	yes	down
Zm00001d019976	phosphoglucosamine mutase family protein	-1.35549	yes	down
Zm00001d019936	Heavy metal-associated domain containing protein [Source:UniProtKB/TrEMBL;Acc:B4FT05]	2.04638	yes	up
Zm00001d019724	-	-2.84528	yes	down
Zm00001d020414	Putative 1-phosphatidylinositol-3-phosphate 5-kinase FAB1C	-2.39031	yes	down
Zm00001d046530	Tetratricopeptide repeat (TPR)-like superfamily protein	-3.87355	yes	down
Zm00001d018157	light harvesting complex a/b protein4	-2.07752	yes	down
Zm00001d006587	Chlorophyll a-b binding protein CP29.1 chloroplastic	-1.49462	yes	down
Zm00001d006861	-	-4.82926	yes	down
Zm00001d016855	Chloride channel	1.38999	yes	up
Zm00001d046925	Zinc finger protein CONSTANS-LIKE 5	-1.17465	yes	down
Zm00001d016720	Serine decarboxylase	1.7318	yes	up
Zm00001d016708	Beta-fructofuranosidase%2C cell wall isozyme	-3.2706	yes	down
Zm00001d016691	Copper transport protein CCH	-3.92692	yes	down
Zm00001d016662	-	2.2204	yes	up
Zm00001d016660	peptidyl-prolyl isomerase1	-1.35988	yes	down
Zm00001d016655	-	-5.21711	yes	down
Zm00001d016991	-	-1.62332	yes	down
Zm00001d052595	Ribulose bisphosphate carboxylase small chain%2C chloroplastic	-3.01028	yes	down
Zm00001d049525	LOL1%3B LOL1 isoform 1%3B LOL1 isoform 2	-3.195	yes	down
Zm00001d047045	Plant intracellular Ras-group-related LRR protein 4	2.35751	yes	up
Zm00001d016285	Protein kinase family protein with leucine-rich repeat domain	-1.81481	yes	down
Zm00001d016274	Monosaccharide-sensing protein 2	-2.14071	yes	down
ENSRNA049477866	microRNA MIR398	-3.57035	yes	down
Zm00001d016134	iron-sulfur protein1	-1.31245	yes	down
Zm00001d016070	phosphate regulatory homolog1	1.08428	yes	up
Zm00001d016016	Dynein light chain LC6%2C flagellar outer arm	2.01067	yes	up
Zm00001d015976	Probable lactoylglutathione lyase chloroplastic	1.69953	yes	up
Zm00001d016506	Probable UDP-N-acetylglucosamine--peptide N-acetylglucosaminyltransferase SEC	1.33798	yes	up
Zm00001d017069	Inorganic phosphate transporter 2-1 chloroplastic	-3.69819	yes	down
Zm00001d006860	Protein TIFY 10B	-2.37109	yes	down
Zm00001d006853	Protein STRICTOSIDINE SYNTHASE-LIKE 6	-1.81656	yes	down
Zm00001d018090	annexin2	3.18508	yes	up
Zm00001d018077	Photosynthetic NDH subunit of lumenal location 4 chloroplastic	-2.33825	yes	down
Zm00001d018069	ATP synthase chloroplast subunit1	-2.05016	yes	down
Zm00001d018034	geranylgeranyl hydrogenase1	-1.19296	yes	down
Zm00001d006663	light harvesting complex A1	-1.18374	yes	down
Zm00001d017920	Homeobox-leucine zipper protein HAT5	-1.31125	yes	down
Zm00001d006790	Mitogen-activated protein kinase 16	-1.99419	yes	down
Zm00001d017869	Aspartyl protease AED1	2.81912	yes	up
Zm00001d017840	Delta(12)-fatty-acid desaturase	-1.75883	yes	down
Zm00001d017770	Soluble inorganic pyrophosphatase 2	-2.02421	yes	down
Zm00001d017766	nine-cis-epoxycarotenoid dioxygenase8	-3.18611	yes	down
Zm00001d017711	Phosphoribulokinase	-2.61196	yes	down
Zm00001d006833	Glyceraldehyde-3-phosphate dehydrogenase A	-1.87294	yes	down
Zm00001d017547	Dehydrin COR410	3.53005	yes	up
Zm00001d017526	Aquaporin PIP1-2	2.12746	yes	up
Zm00001d049641	Glyceraldehyde-3-phosphate dehydrogenase 1%2C cytosolic	1.26375	yes	up
Zm00001d017422	Homeobox-leucine zipper protein ATHB-6	4.13361	yes	up
Zm00001d017288	Aquaporin PIP2-4	2.53489	yes	up
Zm00001d000164	Phosphoribulokinase chloroplastic	-2.54745	yes	down
Zm00001d046786	Photosystem I chlorophyll a/b-binding protein 3-1 chloroplastic	-1.25844	yes	down
Zm00001d005818	Aldehyde dehydrogenase family 7 member B4	2.09916	yes	up
Zm00001d053845	-	-2.474	yes	down
Zm00001d009028	Triose phosphate/phosphate translocator%2C chloroplastic	-2.56104	yes	down
Zm00001d037232	ATP-dependent zinc metalloprotease FTSH 6 chloroplastic	3.31087	yes	up
Zm00001d038165	Putative GID1-like gibberellin receptor	1.98447	yes	up
Zm00001d051556	nine-cis-epoxycarotenoid dioxygenase6	-1.36823	yes	down
Zm00001d039081	CTP synthase family protein	4.73999	yes	up
Zm00001d033746	phosphoglucomutase1	-1.66645	yes	down
Zm00001d037949	Probable protein phosphatase 2C 73	-1.56178	yes	down
Zm00001d034179	Plastoquinol-plastocyanin reductase	-1.83004	yes	down
Zm00001d037894	Dehydrin DHN1	7.58991	yes	up
Zm00001d039118	Putative MYB DNA-binding domain superfamily protein%3B RADIALIS	-2.29939	yes	down
Zm00001d037779	tonoplast intrinsic protein4	-1.86374	yes	down
Zm00001d033719	Zinc finger protein CONSTANS-LIKE 7	-2.69933	yes	down
Zm00001d034283	Photosystem I reaction center subunit III	-1.46098	yes	down
Zm00001d034298	Transcription factor PIF4	-2.75353	yes	down
Zm00001d051532	Pentatricopeptide repeat-containing protein	-2.46033	yes	down
Zm00001d052184	Protein CURVATURE THYLAKOID 1D chloroplastic	-2.06128	yes	down
Zm00001d037453	Reticulon	2.9765	yes	up
Zm00001d037323	Threonine endopeptidase	-1.36294	yes	down
Zm00001d037239	glycine-rich protein	1.5756	yes	up
Zm00001d038675	SEC14 cytosolic factor family protein / phosphoglyceride transfer family protein	-3.95995	yes	down
Zm00001d039258	Triose phosphate/phosphate translocator TPT chloroplastic	-1.84425	yes	down
Zm00001d051420	dehydrin3	2.24923	yes	up
Zm00001d039040	Light harvesting complex mesophyll7	-1.14908	yes	down
Zm00001d037150	Probable tyrosine-protein phosphatase	-2.31525	yes	down
Zm00001d034143	Probable N-acetyltransferase HLS1	-2.87566	yes	down
Zm00001d038209	Protein root UVB sensitive 6	-1.74152	yes	down
Zm00001d033872	Peptidase%2C M50 family	1.79559	yes	up
Zm00001d038625	sulfite reductase1	2.34126	yes	up
Zm00001d051094	Protein kinase domain containing protein	-1.89413	yes	down
Zm00001d038806	Chaperone protein ClpB1	3.50427	yes	up
Zm00001d033898	BEL1-like homeodomain protein 4	-1.76567	yes	down
Zm00001d033910	ADP glucose pyrophosphorylase large subunit leaf1	-1.8366	yes	down
Zm00001d038618	Cyclic nucleotide-gated ion channel 4	-1.73941	yes	down
Zm00001d038608	21.7 kDa class VI heat shock protein	-1.80296	yes	down
Zm00001d038846	Protein phosphatase 2C 16	2.6365	yes	up
Zm00001d040163	deoxy xylulose reductoisomerase1	1.22443	yes	up
Zm00001d038579	Phosphoglycerate kinase	-1.93291	yes	down
Zm00001d033981	ATP sulfurylase1	1.68235	yes	up
Zm00001d040190	hydroxyproline-rich glycoprotein family protein	2.91812	yes	up
Zm00001d001206	-	-4.73624	yes	down
Zm00001d038891	Phosphoethanolamine N-methyltransferase 3	-1.72205	yes	down
Zm00001d040202	SNF7 family protein	-1.77746	yes	down
Zm00001d034007	Protein NDH-DEPENDENT CYCLIC ELECTRON FLOW 5	-1.32825	yes	down
Zm00001d040220	Enolase-phosphatase E1	-3.26366	yes	down
Zm00001d002258	Aminomethyltransferase	-1.86711	yes	down
Zm00001d034017	Exhydrolase II	-3.59459	yes	down
Zm00001d038984	photosystem I H subunit1	-1.26925	yes	down
Zm00001d002024	sulfite reductase	2.08025	yes	up
Zm00001d038199	MLO-like protein 1	-3.25799	yes	down
Zm00001d040561	-	-1.56525	yes	down
Zm00001d038718	hemoglobin2	-2.97618	yes	down
Zm00001d034601	NAC domain-containing protein 67%3B NAC1 transcription factor%3B SNAC1	2.38093	yes	up
Zm00001d039685	Probable galactinol--sucrose galactosyltransferase 5	2.31667	yes	up
Zm00001d035657	Putative E3 ubiquitin-protein ligase XBAT31	-3.16805	yes	down
Zm00001d041098	U-box domain-containing protein 44	-2.61165	yes	down
GRMZM2G086489	sulfite reductase	1.86785	yes	up
Zm00001d039647	Boron transporter-like protein 2	-3.57036	yes	down
Zm00001d035628	BRI1-KD interacting protein 130	1.74309	yes	up
Zm00001d002038	anti-sigma factor antagonist domain of sulfate transporter91	-2.41347	yes	down
Zm00001d002006	H(+)-ATPase 5	-1.22144	yes	down
Zm00001d035605	Putative MYB DNA-binding domain superfamily protein	-3.45728	yes	down
Zm00001d042216	Glutathione transferase III(b)	1.26028	yes	up
Zm00001d039859	Metallothionein-like protein type 2	4.14795	yes	up
Zm00001d035390	Thioredoxin H-type	-2.87235	yes	down
Zm00001d033551	Phosphoglycerate mutase-like family protein	-2.72175	yes	down
Zm00001d033543	Integral membrane HPP family protein	-2.32337	yes	down
Zm00001d034978	Farnesylated protein 2	2.92642	yes	up
Zm00001d035212	Chloroplast stem-loop binding protein of 41 kDa b chloroplastic	-2.173	yes	down
Zm00001d035034	adenylate kinase1	-1.03882	yes	down
Zm00001d039732	Staphylococcal-like nuclease CAN1	1.66959	yes	up
Zm00001d035003	ferredoxin2	-2.76145	yes	down
Zm00001d039624	Auxin-responsive protein IAA15	-2.36164	yes	down
Zm00001d035859	plastocyanin homolog1	-1.43192	yes	down
Zm00001d041067	sugars will eventually be exported transporter13c	-3.74628	yes	down
Zm00001d039916	Octicosapeptide/Phox/Bem1p family protein	2.15118	yes	up
Zm00001d037001	no vein-like	-2.89696	yes	down
Zm00001d039492	myb-like transcription factor family protein	2.07949	yes	up
Zm00001d036903	Plant Tudor-like RNA-binding protein	-2.78053	yes	down
Zm00001d000719	-	4.78317	yes	up
Zm00001d036827	Microtubule-associated protein MAP65-1a	-2.12786	yes	down
Zm00001d002052	Probable isoaspartyl peptidase/L-asparaginase 2	-1.90588	yes	down
Zm00001d001820	protochlorophyllide reductase1	-4.94946	yes	down
Zm00001d054044	Catalase isozyme 3	-2.97423	yes	down
Zm00001d039914	Metallothionein-like protein type 2	3.2773	yes	up
Zm00001d036535	oxygen evolving complex 33kDa subunit	-1.58577	yes	down
Zm00001d034807	Late embryogenesis abundant protein group 2	1.87476	yes	up
Zm00001d001857	light harvesting complex photosystem II subunit 6	-2.24139	yes	down
Zm00001d001859	Vacuolar protein sorting-associated protein 41 homolog	2.4361	yes	up
Zm00001d034900	PGR5-like protein 1B chloroplastic	-1.76072	yes	down
Zm00001d034543	Photosystem I reaction center subunit II-1 chloroplastic	-1.88527	yes	down
Zm00001d034564	Probable galactinol--sucrose galactosyltransferase 2	4.34776	yes	up
Zm00001d052063	Transmembrane amino acid transporter family protein	4.36277	yes	up
Zm00001d035001	ferredoxin1	-1.93078	yes	down
Zm00001d016963	Bifunctional riboflavin biosynthesis protein RIBA 1 chloroplastic	2.14064	yes	up
Zm00001d006760	Eukaryotic translation initiation factor 5A	-1.12622	yes	down
Zm00001d042886	protein phosphatase homolog3	1.82941	yes	up
Zm00001d002650	argonaute1c	-1.95705	yes	down
Zm00001d022516	Stress responsive protein	1.01166	yes	up
Zm00001d046682	Peroxiredoxin-5	-1.47143	yes	down
Zm00001d032933	Protein NETWORKED 1A	-1.34901	yes	down
Zm00001d033556	Polygalacturonate 4-alpha-galacturonosyltransferase	-3.79172	yes	down
Zm00001d020552	Tetraspanin-7	-2.05048	yes	down
Zm00001d015399	Choline-phosphate cytidylyltransferase 2	1.67407	yes	up
Zm00001d020137	Probable WRKY transcription factor 30	-3.59394	yes	down
Zm00001d038250	HSP40/DnaJ peptide-binding protein	-4.75716	yes	down
Zm00001d003833	-	-2.40482	yes	down
Zm00001d033496	nicotianamine synthase 3	-1.46762	yes	down
Zm00001d034779	-	-1.32745	yes	down
Zm00001d049510	Putative cellulose synthase-like family protein	1.88373	yes	up
Zm00001d006499	Condensin-2 complex subunit H2	3.06467	yes	up
Zm00001d003800	alpha/beta-Hydrolases superfamily protein	-1.91906	yes	down
Zm00001d028643	HSP20-like chaperones superfamily protein	-1.29394	yes	down
Zm00001d012539	Protein RETICULATA-RELATED 3 chloroplastic	-1.81713	yes	down
Zm00001d051749	Putative homeobox DNA-binding and leucine zipper domain family protein isoform 1%3B Putative homeobox DNA-binding and leucine zipper domain family protein isoform 2	-2.37308	yes	down
Zm00001d017199	Temperature-induced lipocalin-1	1.17615	yes	up
Zm00001d021413	Protein PIN-LIKES 7	-1.49846	yes	down
Zm00001d028331	Glucan endo-13-beta-glucosidase 7	-2.17898	yes	down
Zm00001d021739	PLAC8 family protein	-2.05037	yes	down
Zm00001d026303	Putative leucine-rich repeat receptor-like protein kinase family protein	1.56909	yes	up
Zm00001d017037	PTB domain-containing engulfment adapter protein 1 isoform 1	-2.9065	yes	down
Zm00001d008812	C3H47 C3H type transcription factor	4.61084	yes	up
Zm00001d047814	Catalytic/ hydrolase	2.00589	yes	up
Zm00001d032152	cinnamoyl CoA reductase1	-1.24393	yes	down
Zm00001d008911	sodium/calcium exchanger family protein / calcium-binding EF hand family protein	1.08769	yes	up
Zm00001d034388	aldehyde oxidase4	-1.17973	yes	down
Zm00001d020623	Copper transporter 5	-3.5903	yes	down
Zm00001d051403	plasma membrane intrinsic protein1	1.25911	yes	up
Zm00001d000060	NAD(P)-linked oxidoreductase superfamily protein	-1.48906	yes	down
Zm00001d053569	Cytochrome P450 711A1	-2.51158	yes	down
Zm00001d029482	NAD(P)-binding Rossmann-fold superfamily protein	-1.4758	yes	down
Zm00001d022551	ribonuclease Ps	-1.49271	yes	down
Zm00001d035501	Tetraspanin-3	2.86476	yes	up
Zm00001d014669	Cadmium/zinc-transporting ATPase HMA2	-1.96464	yes	down
Zm00001d039769	RING/U-box superfamily protein	2.54786	yes	up
Zm00001d009745	DNA damage-binding protein 1a	-1.21016	yes	down
Zm00001d028267	trehalose-6-phosphate synthase2	1.88376	yes	up
Zm00001d051567	alpha/beta-Hydrolases superfamily protein	-1.1213	yes	down
Zm00001d033371	Dual specificity protein phosphatase 1B	-1.44967	yes	down
Zm00001d012675	Glutathione S-transferase 1	1.31873	yes	up
Zm00001d027755	-	2.22542	yes	up
Zm00001d047555	Thioredoxin-like 1-1 chloroplastic	1.7331	yes	up
Zm00001d049081	-	-3.56595	yes	down
Zm00001d003781	Alpha carbonic anhydrase 1 chloroplastic	-3.09984	yes	down
Zm00001d010586	PEBP (phosphatidylethanolamine-binding protein) family protein	5.82791	yes	up
Zm00001d020133	-	3.81133	yes	up
Zm00001d019629	Dehydrodolichyl diphosphate synthase 1	2.29216	yes	up
Zm00001d013412	Histidine kinase 4	-1.99875	yes	down
Zm00001d022229	Malate dehydrogenase chloroplastic	-3.04047	yes	down
Zm00001d012689	Protein CURVATURE THYLAKOID 1C chloroplastic	-1.54918	yes	down
Zm00001d047603	L-Aspartase-like family protein	1.86514	yes	up
Zm00001d007073	Serine carboxypeptidase-like 40	-1.67022	yes	down
Zm00001d016100	Rhodanese-like domain-containing protein 4 chloroplastic	-1.29741	yes	down
Zm00001d053981	Probable pyridoxal 5'-phosphate synthase subunit PDX2	-1.65006	yes	down
Zm00001d029744	flavone synthase typeI1	-2.36353	yes	down
Zm00001d046001	Triose phosphate/phosphate translocator TPT chloroplastic	-2.59448	yes	down
Zm00001d052519	Probable 2-carboxy-D-arabinitol-1-phosphatase	-2.06255	yes	down
Zm00001d040173	isoflavone reductase-like1	-1.9046	yes	down
Zm00001d015084	Polyketide cyclase/dehydrase and lipid transport superfamily protein	-1.45462	yes	down
Zm00001d006509	Septum-promoting GTP-binding protein 1	2.95177	yes	up
Zm00001d008133	-	-7.21309	yes	down
Zm00001d015205	Pheophytinase chloroplastic	1.6309	yes	up
Zm00001d013135	Ribose-5-phosphate isomerase	-1.48041	yes	down
Zm00001d021340	-	-2.20764	yes	down
Zm00001d050768	Two-component response regulator ARR16	-3.68973	yes	down
Zm00001d039065	G-box binding factor	1.41236	yes	up
Zm00001d029087	Sucrose synthase 3	1.10448	yes	up
Zm00001d048612	Vesicle-associated protein 1-1	-1.18479	yes	down
Zm00001d052827	Salicylate/benzoate carboxyl methyltransferase	-1.91477	yes	down
Zm00001d048545	P-loop containing nucleoside triphosphate hydrolases superfamily protein	1.33529	yes	up
Zm00001d017470	alpha/beta-Hydrolases superfamily protein	2.04074	yes	up
Zm00001d023724	-	-2.39821	yes	down
Zm00001d038003	-	1.25328	yes	up
Zm00001d048253	40S ribosomal protein Sa-1	-1.58896	yes	down
Zm00001d022200	Chaperone DnaJ-domain superfamily protein	-1.11725	yes	down
Zm00001d025503	ATP sulfurylase 1 chloroplastic	1.11685	yes	up
Zm00001d043795	Glutathione S-transferase GSTU6	2.86919	yes	up
Zm00001d048592	RUBISCO activase1	-2.13496	yes	down
Zm00001d028750	asparagine synthetase3	6.28067	yes	up
Zm00001d002129	Protein kinase superfamily protein	-1.14809	yes	down
Zm00001d014284	CMV 1a interacting protein 1	-1.15944	yes	down
Zm00001d041801	D8Ertd354e protein	5.85312	yes	up
Zm00001d041701	Acyl carrier protein 2 chloroplastic	-2.22563	yes	down
Zm00001d016255	Heat stress transcription factor C-1	3.23999	yes	up
Zm00001d044159	cytochrome P450 11	1.54097	yes	up
Zm00001d047788	Histone H2B	-1.67851	yes	down
Zm00001d011334	GDSL esterase/lipase	-1.99542	yes	down
Zm00001d011131	Protein phosphatase 2C 16	2.11866	yes	up
Zm00001d016877	RNA 2'-phosphotransferase Tpt1 / KptA family	-5.60089	yes	down
Zm00001d044730	Probable peroxygenase 4	-1.35883	yes	down
Zm00001d034782	Ammonium transporter 2	-2.0783	yes	down
Zm00001d028727	alpha/beta-Hydrolases superfamily protein	1.55416	yes	up
Zm00001d014116	phosphate transporter protein1	-1.62152	yes	down
Zm00001d047074	pleckstrin homology (PH) domain-containing protein	1.56608	yes	up
Zm00001d042880	regulator of chromosome condensation1	1.94289	yes	up
Zm00001d016456	High mobility group B protein 15	-1.83319	yes	down
Zm00001d013918	Thylakoid lumenal 17.4 kDa protein chloroplastic	-2.3074	yes	down
Zm00001d028745	Rhodanese-like family protein	-2.01344	yes	down
Zm00001d016943	Photosynthetic NDH subunit of lumenal location 2 chloroplastic	-1.97351	yes	down
Zm00001d028389	-	2.05247	yes	up
Zm00001d005421	Aquaporin PIP2-2	-1.19515	yes	down
Zm00001d017166	LETM1-like protein	2.85956	yes	up
Zm00001d038558	cystatin3	-1.97434	yes	down
Zm00001d052194	23.6 kDa heat shock protein mitochondrial	2.30213	yes	up
Zm00001d038728	trehalose-6-phosphate synthase12	-2.14842	yes	down
Zm00001d050055	-	8.05656	yes	up
Zm00001d009726	alpha/beta-Hydrolases superfamily protein	-1.71848	yes	down
Zm00001d051096	Putative leucine-rich repeat receptor-like protein kinase family protein	-3.67511	yes	down
Zm00001d050868	somatic embryogenesis receptor-like kinase3	-1.17817	yes	down
Zm00001d043293	cytokinin oxidase 4	2.59384	yes	up
Zm00001d018197	Soluble inorganic pyrophosphatase 6 chloroplastic	-1.06297	yes	down
Zm00001d016083	-	-3.58185	yes	down
Zm00001d030767	-	-1.9504	yes	down
Zm00001d051174	Aquaporin PIP2-3	2.83485	yes	up
Zm00001d020471	-	-5.9571	yes	down
Zm00001d002451	Hydrogen peroxide-induced 1	1.51188	yes	up
Zm00001d017167	Integrin-linked protein kinase family	-2.86501	yes	down
Zm00001d047743	fatty acid desaturase7	-1.28412	yes	down
Zm00001d026337	Starch synthase IIIb-1	-1.02202	yes	down
Zm00001d002658	Transducin/WD40 repeat-like superfamily protein	3.23067	yes	up
Zm00001d049490	Protein CHLORORESPIRATORY REDUCTION 6 chloroplastic	-1.3703	yes	down
Zm00001d018598	Proline transporter 2	-1.25356	yes	down
Zm00001d038991	Protein MALE DISCOVERER 2	2.25819	yes	up
Zm00001d047436	AAA-ATPase ASD mitochondrial	-2.40562	yes	down
Zm00001d044327	Cytokinin riboside 5'-monophosphate phosphoribohydrolase LOG7	-2.26109	yes	down
Zm00001d038576	Calcium-transporting ATPase 4 plasma membrane-type	1.67696	yes	up
Zm00001d017178	-	-1.61901	yes	down
Zm00001d037868	Eukaryotic peptide chain release factor subunit 1-1	3.39845	yes	up
Zm00001d020627	Subtilisin-like protease SBT1.8	3.0902	yes	up
Zm00001d000310	Protein LURP-one-related 5	-2.45541	yes	down
Zm00001d020612	Choline/ethanolamine kinase	1.59536	yes	up
Zm00001d033483	dehydrin13	1.42334	yes	up
Zm00001d016019	-	-2.25619	yes	down
Zm00001d033038	Stress enhanced protein 1 chloroplastic	-1.1475	yes	down
Zm00001d028230	Sugar transport protein 13	-1.35962	yes	down
Zm00001d045366	ferredoxin-thioredoxin1	-1.15271	yes	down
Zm00001d020898	Heat shock protein 90-2	1.28075	yes	up
Zm00001d027734	Probable receptor-like protein kinase	-1.50272	yes	down
Zm00001d016664	Chaperone protein ClpD chloroplastic	2.01588	yes	up
Zm00001d041576	Transcription factor MYB48	-3.17827	yes	down
Zm00001d038866	alpha/beta-Hydrolases superfamily protein	1.41415	yes	up
Zm00001d009948	Heat shock 70 kDa protein 14	1.58516	yes	up
Zm00001d015477	Protein ECERIFERUM 3	1.73519	yes	up
Zm00001d029290	Cytochrome P450 CYP709H1	-1.84579	yes	down
Zm00001d021905	-	-4.20879	yes	down
Zm00001d002426	Thylakoid lumenal 29 kDa protein chloroplastic	-1.14171	yes	down
Zm00001d053149	Digalactosyldiacylglycerol synthase 1 chloroplastic	-1.04067	yes	down
Zm00001d012325	Tetratricopeptide repeat (TPR)-like superfamily protein	-4.63338	yes	down
Zm00001d052763	Putative ACT-domain containing protein kinase family protein	-1.96882	yes	down
Zm00001d026290	NAD(P)-binding Rossmann-fold superfamily protein	2.15391	yes	up
Zm00001d020670	Homeobox-leucine zipper protein HAT3	-2.36652	yes	down
Zm00001d044310	-	-1.04821	yes	down
Zm00001d044254	ZmGR2c protein	4.11988	yes	up
Zm00001d021418	-	-2.79321	yes	down
Zm00001d049650	Photosystem II core complex protein psbY	-1.41081	yes	down
Zm00001d002775	-	1.63625	yes	up
Zm00001d007234	ascorbate peroxidase2	-1.03025	yes	down
Zm00001d034188	Cold-regulated 413 plasma membrane protein 2	1.96392	yes	up
Zm00001d038460	Putative aminotransferase class III superfamily protein	-3.04981	yes	down
Zm00001d046679	Potassium transporter 10	-1.47984	yes	down
Zm00001d031421	Thylakoid lumenal 19 kDa protein	-1.6532	yes	down
Zm00001d003459	Protein disulfide-isomerase LQY1 chloroplastic	-1.38581	yes	down
Zm00001d017557	Amino acid transporter ANTL2	-1.30347	yes	down
Zm00001d037681	Vegetative storage protein 2	1.53059	yes	up
Zm00001d052475	Cytochrome P450 90A1	-1.399	yes	down
Zm00001d003715	Structural molecule	-1.52944	yes	down
Zm00001d020409	Protein TIFY 6B	-1.19453	yes	down
Zm00001d042481	OTU domain-containing protein	-1.43781	yes	down
Zm00001d031447	ABC transporter C family member 10	1.3489	yes	up
Zm00001d048451	Pentatricopeptide repeat-containing protein	-2.23689	yes	down
Zm00001d045206	Caffeoyl CoA O-methyltransferase2	1.87885	yes	up
Zm00001d012005	Putative histidine kinase family protein	1.17733	yes	up
Zm00001d051554	abscisic acid 8'-hydroxylase2	-2.36139	yes	down
Zm00001d010755	trehalose-6-phosphate synthase1	-2.08655	yes	down
Zm00001d027309	Phosphoglucan phosphatase DSP4 chloroplastic	-1.25121	yes	down
Zm00001d027625	multidrug resistance-associated protein 4	1.4122	yes	up
Zm00001d006900	Phospho-2-dehydro-3-deoxyheptonate aldolase 2 chloroplastic	1.60148	yes	up
Zm00001d050428	glyceraldehyde-3-phosphate deHaseN1	1.1871	yes	up
Zm00001d047690	Nucleic acid-binding proteins superfamily	-2.01586	yes	down
Zm00001d039575	1-aminocyclopropane-1-carboxylate oxidase	2.44411	yes	up
Zm00001d022088	Agamous-like MADS-box protein AGL8	-1.38705	yes	down
Zm00001d049049	Pyruvate kinase	1.88163	yes	up
Zm00001d027322	Protein WEAK CHLOROPLAST MOVEMENT UNDER BLUE LIGHT 1	-1.95671	yes	down
Zm00001d033529	5'-AMP-activated protein kinase-related	-3.54609	yes	down
Zm00001d040221	Peptidase family M48 family protein	-1.48617	yes	down
Zm00001d027480	Calcium-dependent protein kinase 6	2.19058	yes	up
Zm00001d004331	-	-2.03583	yes	down
Zm00001d017746	vitamin E synthesis4	-1.13694	yes	down
Zm00001d010822	Acid phosphatase/vanadium-dependent haloperoxidase-related protein	-1.58069	yes	down
Zm00001d040303	Protein kinase superfamily protein	-1.75805	yes	down
Zm00001d044717	Potassium outward rectifying channel	-1.59237	yes	down
Zm00001d044024	ustilago maydis induced8	2.69548	yes	up
Zm00001d004380	HXXXD-type acyl-transferase family protein	-3.06507	yes	down
Zm00001d003616	Zinc finger CCCH domain-containing protein 28	-1.87715	yes	down
Zm00001d035659	Metallothionein-like protein 2C	-7.57955	yes	down
Zm00001d000279	Ribulose bisphosphate carboxylase large chain	-4.08831	yes	down
Zm00001d003162	Zinc finger protein CONSTANS-LIKE 5	-1.33526	yes	down
Zm00001d024499	Nuclear factor 1 A-type isoform 2	-1.80566	yes	down
Zm00001d007378	UDP-glycosyltransferase 73D1	-2.00345	yes	down
Zm00001d013455	Peptidyl-prolyl cis-trans isomerase	-1.32056	yes	down
Zm00001d015975	Probable lactoylglutathione lyase chloroplastic	-1.30485	yes	down
Zm00001d029983	Beta-amylase 3 chloroplastic	-1.00762	yes	down
Zm00001d037099	Phosphoinositide phosphatase SAC2	1.31509	yes	up
Zm00001d020556	WAT1-related protein	-2.15008	yes	down
Zm00001d044465	GDSL esterase/lipase	-2.10932	yes	down
Zm00001d044045	GDSL esterase/lipase	1.58264	yes	up
Zm00001d044109	Tonoplast dicarboxylate transporter	1.94611	yes	up
Zm00001d029170	Superoxide dismutase	1.03877	yes	up
Zm00001d004472	Polyketide cyclase/dehydrase and lipid transport superfamily protein	-1.20252	yes	down
Zm00001d038181	Protein NRT1/ PTR FAMILY 3.1	1.13096	yes	up
Zm00001d002951	Protein STAY-GREEN LIKE chloroplastic	-2.15933	yes	down
Zm00001d005973	Serine carboxypeptidase-like 40	-1.68314	yes	down
Zm00001d034723	Mannan endo-14-beta-mannosidase 7	5.43888	yes	up
Zm00001d032084	Chaperone DnaJ-domain superfamily protein	-1.95524	yes	down
Zm00001d051047	Zinc finger protein CONSTANS-LIKE 5	2.15984	yes	up
Zm00001d012518	2%2C3-bisphosphoglycerate-independent phosphoglycerate mutase	-1.90557	yes	down
Zm00001d018699	-	2.47259	yes	up
Zm00001d026069	copper chaperone for superoxide dismutase, chloroplastic	-0.955242	yes	up
Zm00001d020538	Tsi1-interacting protein TSIP1	-2.23906	yes	down
Zm00001d036727	alpha/beta-Hydrolases superfamily protein	-1.82097	yes	down
Zm00001d045202	Protein kinase superfamily protein	3.18611	yes	up
Zm00001d048877	Probable LRR receptor-like serine/threonine-protein kinase	-1.53274	yes	down
Zm00001d023427	genomes uncoupled4 homolog	-1.24252	yes	down
Zm00001d010227	Putative NAC domain transcription factor superfamily protein isoform 1%3B Putative NAC domain transcription factor superfamily protein isoform 2	-1.10415	yes	down
Zm00001d032032	myb domain protein 85	-2.84527	yes	down
Zm00001d027656	Lethal leaf-spot 1	1.31143	yes	up
Zm00001d039366	Protein trichome birefringence-like 39	-2.55055	yes	down
Zm00001d024952	aconitase2	1.16076	yes	up
Zm00001d042148	cytokinin oxidase 2	1.42045	yes	up
Zm00001d051785	Protein CURVATURE THYLAKOID 1A chloroplastic	-1.00594	yes	down
Zm00001d048680	Protein MID1-COMPLEMENTING ACTIVITY 1	-1.51892	yes	down
Zm00001d019177	Chloroplast stem-loop binding protein of 41 kDa a chloroplastic	-1.59259	yes	down
Zm00001d048449	Senescence-associated protein	-1.49597	yes	down
Zm00001d009354	3-ketoacyl-CoA synthase	-2.39469	yes	down
Zm00001d049377	General transcription factor 2-related zinc finger protein	2.53968	yes	up
Zm00001d033922	ATP synthase	-1.73388	yes	down
Zm00001d012394	phytoene synthase2	1.46035	yes	up
Zm00001d013862	Cytochrome P450 84A1	-1.81605	yes	down
Zm00001d038357	Transcription factor bHLH104	-1.09334	yes	down
Zm00001d012401	protein phosphatase homolog4	1.46678	yes	up
Zm00001d047253	sucrose synthase1	-1.15316	yes	down
Zm00001d010536	Protein tyrosine phosphatase-like protein PTPLB	-2.24457	yes	down
Zm00001d015025	AMP binding protein	-1.7267	yes	down
Zm00001d034447	Basic leucine zipper 25	1.77699	yes	up
Zm00001d012353	30S ribosomal protein S17 chloroplastic	-1.3374	yes	down
Zm00001d036564	EamA-like transporter family	-2.56934	yes	down
Zm00001d048627	ATP-citrate synthase alpha chain protein 3	1.79452	yes	up
Zm00001d005608	40S ribosomal protein S4-3	-7.30185	yes	down
Zm00001d024018	P-loop containing nucleoside triphosphate hydrolases superfamily protein	-3.12457	yes	down
Zm00001d007921	Tic62 protein	-1.14083	yes	down
Zm00001d007918	cytochrome P-450 20	-2.05839	yes	down
Zm00001d009605	Sugar transporter ERD6-like 6	-3.84619	yes	down
Zm00001d033510	-	-1.5173	yes	down
Zm00001d037507	Gamma-aminobutyrate transaminase POP2 mitochondrial	-1.072	yes	down
Zm00001d052263	Starch synthase 2 chloroplastic/amyloplastic	-1.08593	yes	down
Zm00001d022492	Protein kinase superfamily protein	1.71012	yes	up
Zm00001d052079	Lysine-ketoglutarate reductase/saccharopine dehydrogenase1	3.02014	yes	up
Zm00001d007096	Ubiquitin carboxyl-terminal hydrolase	-1.99122	yes	down
Zm00001d042367	Selenium-binding protein 3	1.13098	yes	up
Zm00001d013039	photosystem I subunit d1	-1.63699	yes	down
Zm00001d052093	Chaperone DnaJ-domain superfamily protein	-1.01492	yes	down
Zm00001d018298	17.4 kDa class III heat shock protein	2.13733	yes	up
Zm00001d029101	-	-6.07001	yes	down
Zm00001d018738	pathogenesis related protein4	2.54567	yes	up
Zm00001d029075	CBL-interacting serine/threonine-protein kinase 10	-1.99789	yes	down
Zm00001d048623	Putative MYB DNA-binding domain superfamily protein	-1.64652	yes	down
Zm00001d036345	yellow endosperm1	-1.07008	yes	down
Zm00001d028554	Cytosolic enolase 3	1.4415	yes	up
Zm00001d040672	Serine/arginine-rich-splicing factor SR34	1.44843	yes	up
Zm00001d031554	Type II inositol polyphosphate 5-phosphatase 15	1.92788	yes	up
Zm00001d038651	Jacalin-related lectin 3	-1.83176	yes	down
Zm00001d020595	Ethylene response factor	-1.53413	yes	down
Zm00001d034733	Galactokinase	1.95506	yes	up
Zm00001d029502	Glucose-6-phosphate 1-dehydrogenase	-1.66922	yes	down
Zm00001d011386	Uroporphyrinogen decarboxylase	-2.31177	yes	down
Zm00001d046940	Peptidyl-prolyl cis-trans isomerase	-1.17808	yes	down
Zm00001d039061	Probable sodium/metabolite cotransporter BASS4 chloroplastic	-1.69763	yes	down
Zm00001d006199	Cytochrome P450 71A26	-1.18148	yes	down
Zm00001d012673	uvrB/uvrC motif-containing protein	-1.70436	yes	down
Zm00001d042275	Phosphatidylinositol transfer protein CSR1	1.49077	yes	up
Zm00001d025340	Calcineurin-like metallo-phosphoesterase superfamily protein	-1.41821	yes	down
Zm00001d015570	Sucrose-phosphate synthase 1	-1.23689	yes	down
Zm00001d003468	Sugar transport protein 5	-1.87615	yes	down
Zm00001d006596	Elongation factor 1-alpha 2	-1.44026	yes	down
Zm00001d022155	Leucine-rich repeat transmembrane protein kinase 1-like protein	5.77269	yes	up
Zm00001d003817	Starch branching enzyme IIa	-1.01867	yes	down
Zm00001d015504	Protein phosphatase 2C isoform gamma	-1.65723	yes	down
Zm00001d050018	ABSCISIC ACID-INSENSITIVE 5-like protein 5	2.94496	yes	up
Zm00001d003848	-	-2.29031	yes	down
Zm00001d029066	PAP/OAS1 substrate-binding domain superfamily	-1.97194	yes	down
Zm00001d044667	Nucleic acid binding protein	-4.08496	yes	down
Zm00001d033873	-	-1.22314	yes	down
Zm00001d002384	PAP fibrillin family protein	-1.0719	yes	down
Zm00001d002842	Remorin family protein	1.07451	yes	up
Zm00001d042026	Chlorophyllide a oxygenase chloroplastic	-1.26691	yes	down
Zm00001d032229	Regulator of chromosome condensation (RCC1) family protein	-2.05136	yes	down
Zm00001d001865	cytokinin response regulator1	-3.29856	yes	down
Zm00001d006678	geranylgeranyl pyrophosphate synthase1	-1.64615	yes	down
Zm00001d018061	Shikimate kinase	-2.47511	yes	down
Zm00001d018623	Photosynthetic NDH subunit of lumenal location 3 chloroplastic	-1.91338	yes	down
Zm00001d017448	Vesicle-associated protein 2-1	-2.06703	yes	down
Zm00001d039349	Ectonucleotide pyrophosphatase/phosphodiesterase family member 3	-1.20853	yes	down
Zm00001d036521	photosystemI1	-1.37241	yes	down
Zm00001d029654	trehalase1	1.11731	yes	up
Zm00001d040340	PQ-loop repeat family protein / transmembrane family protein	2.16027	yes	up
Zm00001d039497	Chaperone protein ClpC1 chloroplastic	-3.13381	yes	down
Zm00001d029560	RING/U-box superfamily protein	1.57368	yes	up
Zm00001d031460	40S ribosomal protein S4-3	-1.00816	yes	down
Zm00001d012510	Putative cytochrome P450 superfamily protein	2.91241	yes	up
Zm00001d020603	Eukaryotic initiation factor 4F subunit p150 isoform 1	1.65582	yes	up
Zm00001d013635	O-Glycosyl hydrolases family 17 protein	2.65473	yes	up
Zm00001d048061	3-ketoacyl-CoA synthase	2.37208	yes	up
Zm00001d050125	Putative sucrose-phosphate synthase family protein isoform 1%3B Putative sucrose-phosphate synthase family protein isoform 2%3B Putative sucrose-phosphate synthase family protein isoform 3	1.53	yes	up
Zm00001d016797	Transmembrane 9 superfamily member 1	2.10638	yes	up
Zm00001d038683	Transcription factor TCP5	-2.20197	yes	down
Zm00001d000019	-	-4.57849	yes	down
Zm00001d018803	Probable inositol transporter 2	1.57942	yes	up
Zm00001d013529	Protein NRT1/ PTR FAMILY 2.9	-2.90101	yes	down
Zm00001d053295	Ubiquitin-conjugating enzyme E2 variant 1C	-1.09816	yes	down
Zm00001d013406	alpha/beta-Hydrolases superfamily protein	-1.34289	yes	down
Zm00001d023651	soluble epoxide hydrolase	2.1677	yes	up
Zm00001d053559	Nuclear poly(A) polymerase 2	-1.25661	yes	down
Zm00001d031254	Monofunctional riboflavin biosynthesis protein RIBA 3 chloroplastic	-1.59537	yes	down
Zm00001d003598	Two-component response regulator ARR16	-4.40798	yes	down
Zm00001d033229	-	2.9756	yes	up
Zm00001d015091	Bax inhibitor 1	-4.05447	yes	down
Zm00001d038224	F-box protein SKP2A	-1.13175	yes	down
Zm00001d028742	fatty acid desaturase8	-2.49091	yes	down
Zm00001d008620	Metallothionein-like protein 2A	-2.4602	yes	down
Zm00001d003200	S-adenosyl-L-methionine-dependent methyltransferases superfamily protein	3.37796	yes	up
Zm00001d012485	Transmembrane amino acid transporter family protein	-1.44014	yes	down
Zm00001d013130	Transcription factor PIF4	-2.09923	yes	down
Zm00001d010039	Cellulase containing protein	-4.25313	yes	down
Zm00001d008642	Serine carboxypeptidase-like 27	1.35375	yes	up
Zm00001d039640	Double Clp-N motif-containing P-loop nucleoside triphosphate hydrolases superfamily protein	2.61866	yes	up
Zm00001d033451	Type IV inositol polyphosphate 5-phosphatase 7	2.86814	yes	up
Zm00001d036961	Putative ATPase%2C V1 complex%2C subunit B protein isoform 1%3B Putative ATPase%2C V1 complex%2C subunit B protein isoform 2%3B Vacuolar ATP synthase subunit B isoform 1	1.16635	yes	up
Zm00001d010752	phosphatidylethanolamine-binding protein8	-2.20739	yes	down
Zm00001d044606	Bifunctional monothiol glutaredoxin-S16 chloroplastic	-1.33474	yes	down
Zm00001d014701	Myb family transcription factor PHL6	-2.33759	yes	down
Zm00001d023294	NAC transcription factor 29	3.16352	yes	up
Zm00001d001491	-	-1.98412	yes	down
Zm00001d016707	Heme-binding-like protein chloroplastic	-1.93137	yes	down
Zm00001d006866	3-oxoacyl-[acyl-carrier-protein] synthase II chloroplastic	-1.20155	yes	down
Zm00001d053967	Putative bZIP transcription factor superfamily protein	-1.96969	yes	down
Zm00001d039415	Lecithin-cholesterol acyltransferase-like 1	-1.61047	yes	down
Zm00001d013810	multidrug and toxic compound extrusion2	-1.85348	yes	down
Zm00001d014580	-	-1.94649	yes	down
Zm00001d026645	K(+) efflux antiporter 2 chloroplastic	1.02483	yes	up
Zm00001d033316	CBL-interacting serine/threonine-protein kinase 4	-2.32734	yes	down
Zm00001d028297	Transcription factor bHLH62	-2.10893	yes	down
Zm00001d032576	Protochlorophyllide reductase C chloroplastic	-2.78206	yes	down
Zm00001d021025	Chloroplastic quinone-oxidoreductase	-2.1302	yes	down
Zm00001d015085	Protein LOW PSII ACCUMULATION 2 chloroplastic	-1.32492	yes	down
Zm00001d016105	Abscisic acid receptor PYL9	-1.54885	yes	down
Zm00001d040034	Multicopper oxidase LPR2	-1.54687	yes	down
Zm00001d033369	Gibberellin-regulated protein 1	3.90604	yes	up
Zm00001d049391	Protein kinase superfamily protein	-1.66671	yes	down
Zm00001d047323	Probable magnesium transporter NIPA8	-1.35131	yes	down
Zm00001d029519	Cytochrome P450 99A2	-1.25211	yes	down
Zm00001d025847	Beta-glucosidase 47	-1.69466	yes	down
Zm00001d002266	Lysine-specific histone demethylase 1	1.11803	yes	up
Zm00001d014458	Glutamate receptor 3.4	-1.35294	yes	down
Zm00001d037727	Mitochondrial dicarboxylate/tricarboxylate transporter DTC	-1.53808	yes	down
Zm00001d037448	-	-1.46104	yes	down
Zm00001d008869	Class III HD-Zip III protein HB8%3B Putative homeobox/bZIP/lipid-binding protein family	2.38369	yes	up
Zm00001d018122	E3 ubiquitin-protein ligase ATL6	4.87548	yes	up
Zm00001d000804	-	-2.62161	yes	down
Zm00001d048356	24-methylenesterol C-methyltransferase 2	-2.84116	yes	down
Zm00001d045433	SWI/SNF complex component SNF12 homolog	-6.52987	yes	down
Zm00001d034421	Actin-7	-1.18963	yes	down
Zm00001d005741	NAD(P)H-quinone oxidoreductase subunit L chloroplastic	-1.81983	yes	down
Zm00001d010821	starch synthase4	-1.31499	yes	down
Zm00001d022112	Stress-response A/B barrel domain-containing protein UP3	-1.70774	yes	down
Zm00001d036951	glutathione transferase19	1.7888	yes	up
Zm00001d018178	ABSCISIC ACID-INSENSITIVE 5-like protein 5	1.06712	yes	up
Zm00001d002503	ABC transporter C family member 9	-1.1352	yes	down
Zm00001d047799	Heat shock 70 kDa protein 5	3.85476	yes	up
Zm00001d046357	Beta-galactosidase	-2.18048	yes	down
Zm00001d018454	Glutathione reductase cytosolic	2.02517	yes	up
Zm00001d049554	Putative glycerol-3-phosphate transporter 1	-1.06814	yes	down
Zm00001d011467	Tat pathway signal sequence family protein	-2.45964	yes	down
Zm00001d035002	ferredoxin5	-1.29983	yes	down
Zm00001d039197	Putative ACR family protein	-1.80915	yes	down
Zm00001d020233	-	1.36296	yes	up
Zm00001d005036	Serine/threonine-protein kinase	1.57063	yes	up
Zm00001d048021	allene oxide synthase1	1.44201	yes	up
Zm00001d013113	Expp1 protein	3.54798	yes	up
Zm00001d001812	Rubisco Assembly Factor 1	-1.84245	yes	down
Zm00001d034890	Outer envelope pore protein 24A chloroplastic	-1.68207	yes	down
Zm00001d032873	Metal ion binding protein	-2.28256	yes	down
Zm00001d034784	Mitochondrial transcription termination factor family protein	-1.29859	yes	down
Zm00001d045573	Sec14p-like phosphatidylinositol transfer family protein	-1.26514	yes	down
Zm00001d020208	ABC transporter A family member 7	-1.49219	yes	down
Zm00001d049771	Peptidase family M48 family protein	-5.75487	yes	down
Zm00001d012313	Carbohydrate-binding-like fold	-1.94213	yes	down
Zm00001d049541	catechol-O-methyltransferase	-1.48207	yes	down
Zm00001d036877	Phosphatidylcholine:diacylglycerol cholinephosphotransferase 1	-2.22024	yes	down
Zm00001d037695	actin binding protein family	1.04453	yes	up
Zm00001d022594	phospholipase D11	2.29951	yes	up
Zm00001d052118	Zinc finger protein	-1.88014	yes	down
Zm00001d017373	RNA polymerase II C-terminal domain phosphatase-like 1	1.45272	yes	up
Zm00001d052060	trehalose-6-phosphate synthase10	1.27411	yes	up
Zm00001d002811	GATA zinc finger family protein	1.93706	yes	up
Zm00001d046748	Putative polyphenol oxidase family protein	-2.82565	yes	down
Zm00001d003086	Pyridoxal reductase chloroplastic	-1.65001	yes	down
Zm00001d024281	polyamine oxidase1	-1.15761	yes	down
Zm00001d014291	Probable protein phosphatase 2C 71	1.59348	yes	up
Zm00001d052809	Heat shock protein 90-5 chloroplastic	1.27728	yes	up
Zm00001d040842	12-oxo-phytodienoic acid reductase6	-1.43146	yes	down
Zm00001d015377	Pentatricopeptide repeat-containing protein	-1.23508	yes	down
Zm00001d039043	Aspartic proteinase A1	1.26578	yes	up
Zm00001d048178	Polyol transporter protein 4	-4.77646	yes	down
Zm00001d034865	Pentatricopeptide repeat-containing protein mitochondrial	-1.00645	yes	down
Zm00001d037234	Sugary2	2.57823	yes	up
Zm00001d013725	gibberellin 20-oxidase4	1.36848	yes	up
Zm00001d003445	-	2.46454	yes	up
Zm00001d032375	-	-3.23454	yes	down
Zm00001d010529	Probable mediator of RNA polymerase II transcription subunit 37c	1.17658	yes	up
Zm00001d030967	Ureidoglycolate hydrolase	-1.50404	yes	down
Zm00001d046112	Spermidine synthase	-2.47397	yes	down
Zm00001d044395	Phosphoethanolamine/phosphocholine phosphatase	-3.07913	yes	down
Zm00001d019180	Nudix hydrolase 16 mitochondrial	-1.16812	yes	down
Zm00001d016649	-	-4.71562	yes	down
Zm00001d021231	RHOMBOID-like protein 3	1.50291	yes	up
Zm00001d002126	loricrin-related	-1.27639	yes	down
Zm00001d032897	Core-2/I-branching beta-16-N-acetylglucosaminyltransferase family protein	-2.25011	yes	down
Zm00001d003632	regulator of chromosome condensation2	-1.16888	yes	down
Zm00001d011932	Putative cytochrome P450 superfamily protein	-1.05718	yes	down
Zm00001d046405	Putative homeodomain-like transcription factor superfamily protein	1.47543	yes	up
Zm00001d002940	Putative 1-phosphatidylinositol-3-phosphate 5-kinase FAB1D	2.57523	yes	up
Zm00001d003671	Phospholipase C	1.38297	yes	up
Zm00001d006212	Two-component response regulator-like APRR9	1.66096	yes	up
Zm00001d042813	glycerol-3-phosphosphate acyltransferase1	1.09959	yes	up
Zm00001d053376	AAA-type ATPase family protein / ankyrin repeat family protein	-1.42291	yes	down
Zm00001d043290	-	-1.52405	yes	down
Zm00001d029365	Non-specific lipid transfer protein-like 1	1.46706	yes	up
Zm00001d053667	Chaperone protein dnaJ 6	-2.4139	yes	down
Zm00001d027874	nuclear transcription factor y subunit a1	-1.93811	yes	down
Zm00001d036866	Inositol-3-phosphate synthase isozyme 1	-5.44213	yes	down
GRMZM5G801958	-	-1.76881	yes	down
Zm00001d016176	Protein kinase superfamily protein	4.41708	yes	up
Zm00001d034005	evolutionarily conserved C-terminal region 2	1.274	yes	up
Zm00001d038229	UDP-glucuronate:xylan alpha-glucuronosyltransferase 1	-1.83934	yes	down
Zm00001d008604	Protein NRT1/ PTR FAMILY 8.1	1.70754	yes	up
Zm00001d021850	Cupredoxin superfamily protein	-1.38122	yes	down
Zm00001d047275	PLC-like phosphodiesterases superfamily protein	2.44739	yes	up
Zm00001d044117	DNA binding protein	-2.98281	yes	down
Zm00001d053446	potassium channel3	-1.8008	yes	down
Zm00001d050404	G2-like transcription factor	-2.83681	yes	down
Zm00001d032552	Protein NEOXANTHIN-DEFICIENT 1	-1.45334	yes	down
Zm00001d036318	ATP binding protein	-3.03971	yes	down
Zm00001d017333	Serine carboxypeptidase-like 34	-1.13009	yes	down
Zm00001d038136	alpha/beta-Hydrolases superfamily protein	1.01074	yes	up
Zm00001d035606	-	-2.21868	yes	down
Zm00001d019565	Aquaporin PIP2-6	-1.80876	yes	down
Zm00001d029313	PLASMODESMATA CALLOSE-BINDING PROTEIN 5	3.00743	yes	up
Zm00001d044040	GDSL esterase/lipase	-3.57055	yes	down
Zm00001d002333	Potassium transporter 10	-2.09102	yes	down
Zm00001d029803	Major facilitator superfamily protein	-3.99865	yes	down
Zm00001d034665	NAD-dependent epimerase/dehydratase	1.2239	yes	up
Zm00001d029768	barley mlo defense gene homolog2	-3.46636	yes	down
Zm00001d053076	NAD kinase 2 chloroplastic	-1.10551	yes	down
Zm00001d027481	-	-1.51703	yes	down
Zm00001d024004	-	1.48161	yes	up
Zm00001d017597	SPX domain-containing membrane protein	-1.37689	yes	down
Zm00001d043461	ZCN12	-3.94627	yes	down
Zm00001d020463	Sugar transport protein 7	-2.60225	yes	down
Zm00001d032923	Heat stress transcription factor A-6b	1.09932	yes	up
Zm00001d009029	Putative leucine-rich repeat receptor-like protein kinase family protein	-1.70569	yes	down
Zm00001d033948	Tubby-like F-box protein 2	-2.32736	yes	down
Zm00001d018464	-	-1.55555	yes	down
Zm00001d012083	Thioredoxin F-type chloroplastic	-1.08175	yes	down
Zm00001d023277	Protein DETOXIFICATION 21	1.1815	yes	up
Zm00001d026369	Anthocyanidin reductase	-1.09562	yes	down
Zm00001d044763	Salicylate/benzoate carboxyl methyltransferase	-5.28224	yes	down
Zm00001d039963	Protein SAR DEFICIENT 1	-3.13489	yes	down
Zm00001d011819	Chlorophyllide a oxygenase chloroplastic	-1.07701	yes	down
Zm00001d044400	-	-8.38056	yes	down
Zm00001d010970	Isovaleryl-CoA dehydrogenase mitochondrial	-1.38973	yes	down
Zm00001d017275	phenylalanine ammonia lyase9	1.16736	yes	up
Zm00001d020510	Cytochrome c oxidase copper chaperone	-2.0057	yes	down
Zm00001d026156	Putative glycerol-3-phosphate transporter 1	-2.22057	yes	down
Zm00001d031241	Alanine--tRNA ligase	-1.11247	yes	down
Zm00001d008817	NAC domain containing protein 75	-1.51567	yes	down
Zm00001d013869	Auxin-responsive protein SAUR32	-2.57541	yes	down
Zm00001d023615	Probable WRKY transcription factor 30	-3.23625	yes	down
Zm00001d004021	violaxanthin de-epoxidase1	-1.35695	yes	down
Zm00001d014596	Alpha-L-fucosidase 2	-1.80292	yes	down
Zm00001d017609	Protein REVEILLE 6	-1.6024	yes	down
Zm00001d018869	aldehyde oxidase5	1.79116	yes	up
Zm00001d026368	Thioredoxin-like protein CXXS1	1.75353	yes	up
Zm00001d007434	-	-1.05786	yes	down
Zm00001d042786	Beta-16-galactosyltransferase GALT29A	-2.39678	yes	down
Zm00001d039181	RNA polymerase sigma factor sigC	-1.67484	yes	down
Zm00001d039264	D-amino-acid transaminase chloroplastic	-4.7909	yes	down
Zm00001d029410	Serine carboxypeptidase-like 51	-1.78972	yes	down
Zm00001d016156	Putative callose synthase 8	3.03519	yes	up
Zm00001d046889	Protein STRUBBELIG-RECEPTOR FAMILY 1	-2.86672	yes	down
Zm00001d021788	Elongation factor 1-alpha	-1.13864	yes	down
Zm00001d039400	RNA binding (RRM/RBD/RNP motifs) family protein	-3.97187	yes	down
Zm00001d037513	germin-like protein1	-3.94473	yes	down
Zm00001d008752	Calcium-dependent lipid-binding (CaLB domain) family protein	1.24319	yes	up
Zm00001d044686	Non-specific lipid-transfer protein	1.12894	yes	up
Zm00001d018819	nine-cis-epoxycarotenoid dioxygenase5	4.67704	yes	up
Zm00001d044092	-	-1.71707	yes	down
Zm00001d027934	leucine-rich transmembrane protein kinase1	1.14132	yes	up
Zm00001d034969	Acyl-CoA N-acyltransferases (NAT) superfamily protein	1.66762	yes	up
Zm00001d041455	Homocysteine S-methyltransferase 3	-1.9589	yes	down
Zm00001d016897	Polyadenylate-binding protein RBP47B	-1.92701	yes	down
Zm00001d020100	protein phosphatase homolog6	3.31143	yes	up
Zm00001d032859	Cell division control protein 48 homolog D	1.14953	yes	up
Zm00001d021558	(S)-ureidoglycine aminohydrolase	-1.93273	yes	down
Zm00001d034040	Probable calcium-binding protein CML27	-1.52625	yes	down
Zm00001d018336	Transmembrane amino acid transporter family protein	-2.50259	yes	down
Zm00001d015767	-	2.29968	yes	up
Zm00001d005019	Acyl-CoA synthetase long-chain family member 3	1.34265	yes	up
Zm00001d037115	Choline/ethanolaminephosphotransferase 1	1.82337	yes	up
Zm00001d042158	-	-2.71139	yes	down
Zm00001d044194	Transcription factor CPC	-5.13367	yes	down
Zm00001d037771	Transcription factor bHLH133	-2.42139	yes	down
Zm00001d028303	Branched-chain-amino-acid aminotransferase	2.69443	yes	up
Zm00001d044464	-	-1.74132	yes	down
Zm00001d010387	40S ribosomal protein S4-3	-7.16093	yes	down
Zm00001d049597	External alternative NAD(P)H-ubiquinone oxidoreductase B4 mitochondrial	1.38365	yes	up
Zm00001d002390	DNA ligase 4	1.02476	yes	up
Zm00001d010274	isopentenyl pyrophosphate isomerase2	1.92673	yes	up
Zm00001d022406	Probable mitochondrial adenine nucleotide transporter BTL1	-1.32852	yes	down
Zm00001d043571	DNAJ heat shock N-terminal domain-containing protein	-3.77346	yes	down
Zm00001d034032	Protein STRICTOSIDINE SYNTHASE-LIKE 3	2.22783	yes	up
Zm00001d029012	Leucine-rich repeat protein kinase family protein	-2.06587	yes	down
Zm00001d017215	Serine/threonine protein phosphatase 2A 55 kDa regulatory subunit B beta isoform	-1.37038	yes	down
Zm00001d031290	Probable E3 ubiquitin-protein ligase XERICO	1.14853	yes	up
Zm00001d017514	BEACH domain-containing protein C2	-4.58014	yes	down
Zm00001d030373	enolase2	1.14239	yes	up
Zm00001d027499	Acyl-activating enzyme 11	-3.83482	yes	down
Zm00001d031186	Lactoylglutathione lyase / glyoxalase I family protein	-1.35535	yes	down
Zm00001d021040	Protein FATTY ACID EXPORT 1 chloroplastic	2.55012	yes	up
Zm00001d051163	phenylalanine ammonia lyase5	1.52466	yes	up
Zm00001d052139	Nitrate reductase	-2.54921	yes	down
Zm00001d008951	Pre-mRNA-splicing factor cwc15	2.88462	yes	up
Zm00001d020628	Cytochrome P450 84A1	-2.75367	yes	down
Zm00001d013261	Cysteine protease 1	-4.97266	yes	down
Zm00001d036894	heme oxygenase2	-2.27276	yes	down
Zm00001d007687	Tropinone reductase homolog	-2.03439	yes	down
Zm00001d014664	Protein CHLOROPLAST IMPORT APPARATUS 2	1.40971	yes	up
Zm00001d047207	Copper-transporting ATPase PAA1	-1.58809	yes	down
zma-MIR156d	-	1.4406	yes	up
Zm00001d040264	-	-2.02713	yes	down
Zm00001d042673	Amidophosphoribosyltransferase	-1.66304	yes	down
Zm00001d005779	ubiquitin carrier protein 7	-1.20794	yes	down
Zm00001d045017	DUF1677 family protein	-2.4989	yes	down
Zm00001d038036	ribonuclease P family protein	2.06788	yes	up
Zm00001d028620	Putative clathrin assembly protein	1.06978	yes	up
Zm00001d021288	Senescence-inducible chloroplast stay-green protein 1	2.77637	yes	up
Zm00001d011847	Putative HLH DNA-binding domain superfamily protein	-1.59395	yes	down
Zm00001d051103	Eukaryotic translation initiation factor 3 subunit E	4.92598	yes	up
Zm00001d042494	Pentatricopeptide repeat (PPR) superfamily protein	-2.00566	yes	down
Zm00001d027271	50S ribosomal protein L35	-5.20521	yes	down
Zm00001d017682	PLATZ transcription factor family protein	2.88125	yes	up
Zm00001d001843	Thioredoxin X chloroplastic	-1.35973	yes	down
Zm00001d038542	-	-1.82662	yes	down
Zm00001d013278	Acyl-CoA N-acyltransferase with RING/FYVE/PHD-type zinc finger protein	2.34726	yes	up
Zm00001d018895	HNH endonuclease	-1.18738	yes	down
Zm00001d041748	Ureide permease 5	-1.58308	yes	down
Zm00001d041635	F-box family protein	-1.49014	yes	down
Zm00001d026277	coproporphyrinogen III oxidase2	3.04436	yes	up
Zm00001d049380	Putative aminotransferase class III superfamily protein	2.24009	yes	up
Zm00001d048901	Transcription factor bHLH47	1.6793	yes	up
Zm00001d033539	Gamma-glutamyl peptidase 1	-1.35271	yes	down
Zm00001d053334	Metabolite transport protein csbC%3B Metabolite transport protein csbC isoform 1%3B Metabolite transport protein csbC isoform 2	1.17845	yes	up
Zm00001d012323	-	-6.20684	yes	down
Zm00001d024572	Putative glycerol-3-phosphate transporter 1	1.04609	yes	up
Zm00001d012212	gibberellin 20-oxidase5	-8.30679	yes	down
Zm00001d018214	O-Glycosyl hydrolases family 17 protein	-5.12339	yes	down
Zm00001d001374	-	-2.82672	yes	down
Zm00001d022590	-	-1.0512	yes	down
Zm00001d053262	calcium-dependent lipid-binding family protein	1.1957	yes	up
Zm00001d050022	Photosynthetic NDH subunit of subcomplex B 1 chloroplastic	-1.27807	yes	down
Zm00001d036046	Magnesium protoporphyrin IX methyltransferase chloroplastic	-2.11911	yes	down
Zm00001d003148	Enhancer of rudimentary homolog	-2.55931	yes	down
Zm00001d037610	-	1.74795	yes	up
Zm00001d038764	UDP-glycosyltransferase 88A1	-2.84883	yes	down
Zm00001d039173	hypersensitive induced reaction3	-1.43636	yes	down
Zm00001d042536	fructokinase1	2.0779	yes	up
Zm00001d022456	Peroxidase 42	-1.60291	yes	down
Zm00001d023593	Amino acid permease 2	-1.3489	yes	down
Zm00001d010698	NAD(P)H dehydrogenase (quinone) FQR1	-3.00244	yes	down
Zm00001d049113	Senescence-specific cysteine protease SAG12	-1.24118	yes	down
Zm00001d013230	bentazon resistance1	-2.20103	yes	down
Zm00001d033324	B3 domain-containing protein	-1.84957	yes	down
Zm00001d011401	Protein SGT1 homolog A	1.11032	yes	up
Zm00001d010007	Lachrymatory factor synthase	1.70118	yes	up
Zm00001d037934	UDP-glucuronic acid decarboxylase 4	1.38581	yes	up
Zm00001d017416	Pectin lyase-like superfamily protein	-7.51942	yes	down
Zm00001d024713	RNA binding (RRM/RBD/RNP motifs) family protein	1.82511	yes	up
Zm00001d047563	ethylene insensitive-like1	1.00005	yes	up
Zm00001d020610	-	-4.09342	yes	down
Zm00001d019036	2-methoxy-6-polyprenyl-14-benzoquinol methylase mitochondrial	-4.25613	yes	down
Zm00001d014325	Calcium-binding EF-hand family protein	1.25533	yes	up
Zm00001d030133	CSC1-like protein	-2.33351	yes	down
Zm00001d011610	Glutamate synthase 1 [NADH] chloroplastic	-1.41355	yes	down
Zm00001d035634	ACT domain-containing protein ACR9	-1.23126	yes	down
Zm00001d002896	TUB-transcription factor 4	-1.18418	yes	down
Zm00001d036557	External alternative NAD(P)H-ubiquinone oxidoreductase B1 mitochondrial	1.8709	yes	up
Zm00001d018318	Protein kinase superfamily protein with octicosapeptide/Phox/Bem1p domain	-1.0971	yes	down
Zm00001d021263	Heat stress transcription factor B-2b	-1.62818	yes	down
Zm00001d007954	-	-1.41	yes	down
Zm00001d053007	-	-1.68262	yes	down
Zm00001d011091	ABC transporter D family member 1	1.8215	yes	up
Zm00001d036298	Putative AP2/EREBP transcription factor superfamily protein	2.99548	yes	up
Zm00001d008527	-	-3.30154	yes	down
Zm00001d033924	-	-2.35609	yes	down
Zm00001d036230	P-loop containing nucleoside triphosphate hydrolases superfamily protein	-1.12814	yes	down
Zm00001d002937	cytochrome P450 family 72 subfamily A polypeptide 8	4.6003	yes	up
Zm00001d046941	Receptor-like cytosolic serine/threonine-protein kinase RBK1	-1.70186	yes	down
Zm00001d042721	G-box-binding factor 4	2.22086	yes	up
Zm00001d012590	3-hydroxybutyryl-CoA dehydrogenase [Source:UniProtKB/TrEMBL;Acc:B4F890]	1.21508	yes	up
Zm00001d049242	-	-3.30992	yes	down
Zm00001d052056	T-complex protein 1 subunit alpha	1.29696	yes	up
Zm00001d021574	Protein LAZ1	1.23478	yes	up
Zm00001d022264	proteolipid membrane potential regulator5	3.18119	yes	up
Zm00001d023887	Acyl carrier protein	-1.86081	yes	down
Zm00001d032016	-	-1.10129	yes	down
Zm00001d039674	Phosphoenolpyruvate/phosphate translocator 2 chloroplastic	-1.04095	yes	down
Zm00001d040431	Protein kinase APK1B chloroplastic	-6.03973	yes	down
Zm00001d027422	PsbP-like protein 1 chloroplastic	-1.13295	yes	down
Zm00001d008730	seed gene 3	1.33714	yes	up
Zm00001d024204	LHT1	2.44795	yes	up
Zm00001d035875	Membrane protein of ER body-like protein	-2.41582	yes	down
Zm00001d018693	pentatricopeptide repeat 2	-1.10078	yes	down
Zm00001d009626	protein phosphatase homolog9	2.39321	yes	up
Zm00001d025099	FPF1-like protein 1	-1.11804	yes	down
Zm00001d043551	dehydrin6	1.16774	yes	up
Zm00001d049223	Zinc finger CCCH domain-containing protein 33	-1.52292	yes	down
Zm00001d036010	Oligopeptide transporter 7	-1.35237	yes	down
Zm00001d007102	RNA-binding protein	2.03483	yes	up
Zm00001d051912	Probable voltage-gated potassium channel subunit beta	2.56056	yes	up
Zm00001d036950	-	-1.97668	yes	down
Zm00001d026127	Patched family protein	2.11755	yes	up
Zm00001d046629	Protein TIC 21 chloroplastic	-1.09128	yes	down
Zm00001d051194	Arginine decarboxylase	-1.89265	yes	down
Zm00001d016719	U-box domain-containing protein 29	1.95627	yes	up
Zm00001d023530	-	2.27939	yes	up
Zm00001d010743	Putative CBL-interacting protein kinase family protein	4.64349	yes	up
Zm00001d046766	Putative glycosyl hydrolase of unknown function (DUF1680)	-1.41974	yes	down
Zm00001d021236	Homeodomain leucine zipper family IV protein	-1.33604	yes	down
Zm00001d047913	-	1.50173	yes	up
Zm00001d032301	S-adenosyl-L-methionine-dependent methyltransferases superfamily protein	-1.26398	yes	down
Zm00001d008249	argonaute4a	2.30449	yes	up
Zm00001d024457	-	1.72438	yes	up
Zm00001d002579	fringe-related protein	-2.74416	yes	down
Zm00001d028375	B-cell receptor-associated 31-like	1.11418	yes	up
Zm00001d041232	Leucine-rich repeat transmembrane protein kinase family protein	-1.43838	yes	down
Zm00001d035200	Putative AMP-dependent synthetase and ligase superfamily protein	-2.001	yes	down
Zm00001d017761	-	-3.08321	yes	down
Zm00001d020793	Cupredoxin superfamily protein	-2.32256	yes	down
Zm00001d042874	Mannose-1-phosphate guanylyltransferase 1	1.28942	yes	up
Zm00001d016777	Zinc finger CCCH domain-containing protein 4	-6.0501	yes	down
Zm00001d024906	Glyoxylate/hydroxypyruvate reductase HPR3	-4.35666	yes	down
Zm00001d039684	ADPATP carrier protein 1 chloroplastic	1.97442	yes	up
Zm00001d026113	naked endosperm2	-2.32529	yes	down
Zm00001d043614	Probable sulfate transporter 3.5	-1.07258	yes	down
Zm00001d034810	BEACH domain-containing protein C2	-1.0009	yes	down
Zm00001d043314	Mal d 1-associated protein	1.45665	yes	up
Zm00001d002313	Leucine-rich repeat transmembrane protein kinase	-1.07283	yes	down
Zm00001d031338	Wall-associated receptor kinase 1	1.11167	yes	up
Zm00001d033305	-	1.24603	yes	up
Zm00001d011483	Transducin/WD40 repeat-like superfamily protein	2.10562	yes	up
Zm00001d022326	Probable carboxylesterase 18	2.58747	yes	up
Zm00001d019518	Photosystem I reaction center subunit IV A	-1.97097	yes	down
Zm00001d031407	Protein kinase superfamily protein	-4.07772	yes	down
Zm00001d023243	2-isopropylmalate synthase 1 chloroplastic	-1.01931	yes	down
Zm00001d029745	Protein CURVATURE THYLAKOID 1B chloroplastic	-1.21477	yes	down
Zm00001d039079	isocitrate dehydrogenase2	1.53094	yes	up
Zm00001d032350	-	-1.07296	yes	down
Zm00001d018758	succinate dehydrogenase1	1.18733	yes	up
Zm00001d025964	Putative homeobox DNA-binding and leucine zipper domain family protein	1.18477	yes	up
Zm00001d010535	Riboflavin biosynthesis protein ribAB	-1.59374	yes	down
Zm00001d017151	glycine-rich protein	-1.49465	yes	down
Zm00001d045127	-	-2.42862	yes	down
Zm00001d037609	GDSL esterase/lipase	1.25656	yes	up
Zm00001d027826	Serine/threonine-protein phosphatase PP2A-4 catalytic subunit	1.27061	yes	up
Zm00001d029778	metallothionein2	3.12907	yes	up
Zm00001d002939	C2 calcium/lipid-binding plant phosphoribosyltransferase family protein	1.02959	yes	up
Zm00001d013220	Probable protein phosphatase 2C 48	1.92589	yes	up
Zm00001d039301	Vegetative storage protein PNI288	-1.57483	yes	down
Zm00001d035604	Putative MYB DNA-binding domain superfamily protein	-2.15788	yes	down
Zm00001d021714	BTB/POZ domain-containing protein	-1.77604	yes	down
Zm00001d011854	Villin-2	1.44982	yes	up
Zm00001d051156	Putative phosphoenolpyruvate carboxylase kinase family protein	2.27773	yes	up
Zm00001d024937	OSJNBa0089E12.13 protein; protein	1.17299	yes	up
Zm00001d016873	Transcription factor bHLH69	2.08918	yes	up
Zm00001d013367	Tubulin alpha-4 chain	-1.09004	yes	down
Zm00001d031636	Lipid transfer protein	1.29774	yes	up
Zm00001d035570	alpha/beta-Hydrolases superfamily protein	-1.5033	yes	down
Zm00001d010204	alpha/beta-Hydrolases superfamily protein	-1.27525	yes	down
Zm00001d009908	UDP-glucuronic acid decarboxylase 4	1.51519	yes	up
Zm00001d035717	WAT1-related protein	-1.19903	yes	down
Zm00001d046440	FscO	-1.89214	yes	down
Zm00001d036825	Nuclear pore complex protein NUP155	-2.22757	yes	down
Zm00001d050340	-	-1.88167	yes	down
Zm00001d002318	-	-2.44738	yes	down
Zm00001d033797	alpha/beta-Hydrolases superfamily protein	1.0687	yes	up
Zm00001d018854	Probable carboxylesterase 15	-4.79474	yes	down
Zm00001d024105	Retrotransposon protein SINE subclass	-3.16835	yes	down
Zm00001d034446	Guanylate-binding family protein	1.32551	yes	up
Zm00001d020537	opaque endosperm5	-1.39197	yes	down
Zm00001d039260	golden plant2	-1.40457	yes	down
Zm00001d024966	Multisynthetase complex auxiliary component p43	-1.10834	yes	down
Zm00001d045014	chloroplast RNA splicing4	1.68613	yes	up
Zm00001d013857	-	-8.34978	yes	down
Zm00001d014460	DnaJ protein ERDJ3A	-4.21242	yes	down
Zm00001d027885	YGGT family protein	-1.23877	yes	down
Zm00001d014486	Phosphosulfolactate synthase-related protein	1.51604	yes	up
Zm00001d002591	Nuclear transport factor 2 (NTF2) family protein	-1.04921	yes	down
Zm00001d051608	Fanconi-associated nuclease 1 homolog	-1.0296	yes	down
Zm00001d044442	ABC transporter G family member 40	2.76636	yes	up
Zm00001d027518	Signal recognition particle 43 kDa protein chloroplastic	-1.43918	yes	down
Zm00001d009017	Protein NLP6	-1.10194	yes	down
Zm00001d006398	Photosynthetic NDH subunit of subcomplex B 3 chloroplastic	-1.3966	yes	down
Zm00001d035409	Abscisic stress-ripening protein 2	-3.95395	yes	down
Zm00001d039006	Auxin response factor 3	1.5898	yes	up
Zm00001d039919	DUF789 family protein	3.30323	yes	up
Zm00001d034857	Monothiol glutaredoxin-S14 chloroplastic	-1.09375	yes	down
Zm00001d028295	Protein LOW PSII ACCUMULATION 3 chloroplastic	1.7132	yes	up
Zm00001d026414	2022-09-02	1.12365	yes	up
Zm00001d003311	Probable 2-oxoglutarate-dependent dioxygenase AOP1	-3.70205	yes	down
Zm00001d019670	Kinesin-like protein KIN-4A	-1.0956	yes	down
Zm00001d014953	Ferrochelatase	2.14508	yes	up
Zm00001d044826	NOD26-like membrane intrinsic protein2	-2.3767	yes	down
Zm00001d029699	glutathione transferase42	2.47598	yes	up
Zm00001d003140	Cytochrome P450 71A26	-1.25819	yes	down
Zm00001d002261	Peroxisomal (S)-2-hydroxy-acid oxidase GLO1	2.51483	yes	up
Zm00001d042767	Glucan endo-13-beta-glucosidase 14	-3.86803	yes	down
Zm00001d000364	Actin-related protein 2/3 complex subunit 3	2.11207	yes	up
Zm00001d023979	Diacylglycerol kinase 2	2.29887	yes	up
Zm00001d048722	Protein SHOOT GRAVITROPISM 5	-1.63992	yes	down
Zm00001d033624	lipoxygenase4	-2.13391	yes	down
Zm00001d004348	Natterin-4	1.036	yes	up
Zm00001d027726	Protein RRP6-like 2	-1.05126	yes	down
Zm00001d019225	Amino acid transporter ANT1	2.34442	yes	up
Zm00001d028282	Cytochrome P450 CYP74A19	2.19088	yes	up
Zm00001d006016	Multiple stress-responsive zinc-finger protein ISAP1	1.30136	yes	up
Zm00001d007966	succinate dehydrogenase4	-1.37726	yes	down
Zm00001d050457	Protein DETOXIFICATION 27	-1.04994	yes	down
Zm00001d036489	Pentatricopeptide repeat-containing protein	-1.00339	yes	down
Zm00001d009907	alpha/beta-Hydrolases superfamily protein	-3.58787	yes	down
Zm00001d017487	-	-1.52301	yes	down
Zm00001d007227	DNA replication complex GINS protein PSF2	1.62319	yes	up
Zm00001d004443	Probable cinnamyl alcohol dehydrogenase 9	-1.59893	yes	down
Zm00001d011202	Protein phosphatase 2C 16	1.51242	yes	up
Zm00001d008612	Putative homeobox DNA-binding domain superfamily protein	-1.01981	yes	down
Zm00001d021775	Sugar carrier protein C	-1.25136	yes	down
Zm00001d043038	CBL-interacting serine/threonine-protein kinase 10	1.64461	yes	up
Zm00001d019945	Glyceraldehyde-3-phosphate dehydrogenase GAPCP1 chloroplastic	3.77043	yes	up
Zm00001d017401	Hsp70-Hsp90 organizing protein 3	1.09178	yes	up
Zm00001d027573	-	-1.05674	yes	down
Zm00001d022254	Haloacid dehalogenase-like hydrolase (HAD) superfamily protein	-1.18082	yes	down
Zm00001d038062	Plant calmodulin-binding protein-related	1.39687	yes	up
Zm00001d004248	UDP-glycosyltransferase 85A7	1.52069	yes	up
Zm00001d036530	-	-1.30935	yes	down
Zm00001d045182	Adenylyltransferase and sulfurtransferase MOCS3 1 Molybdopterin-synthase adenylyltransferase Molybdopterin-synthase sulfurtransferase	-1.92968	yes	down
Zm00001d008229	Putative MYB DNA-binding domain superfamily protein	-1.43312	yes	down
Zm00001d006286	BZIP transcription factor	1.05008	yes	up
Zm00001d050008	Histone H3 K4-specific methyltransferase SET7/9 family protein	-2.78381	yes	down
Zm00001d024471	-	-1.14308	yes	down
Zm00001d041964	Storage protein	3.20797	yes	up
Zm00001d014848	Catalase isozyme 1	1.87423	yes	up
Zm00001d023776	-	-2.55711	yes	down
Zm00001d008925	GDSL esterase/lipase	2.18762	yes	up
Zm00001d014764	-	2.00363	yes	up
Zm00001d046938	Pollen receptor-like kinase 4	-3.18962	yes	down
Zm00001d016956	-	-1.46945	yes	down
Zm00001d028140	Noc2p family	-5.79609	yes	down
Zm00001d022032	ribosome-inactivating protein2	2.32582	yes	up
Zm00001d027435	Homeobox-transcription factor 30	-2.23329	yes	down
Zm00001d036280	-	1.81199	yes	up
Zm00001d028399	Thaumatin-like protein 1	-5.42533	yes	down
Zm00001d009613	Protease Do-like 1 chloroplastic	-1.17812	yes	down
Zm00001d006370	-	-1.21686	yes	down
Zm00001d027511	catalase 2	1.91872	yes	up
Zm00001d048924	Putative DEAD-box ATP-dependent RNA helicase family protein	1.0093	yes	up
Zm00001d022107	Glyceraldehyde-3-phosphate dehydrogenase A	-1.56365	yes	down
Zm00001d021382	MMS19 nucleotide excision repair protein homolog	-4.2434	yes	down
Zm00001d042363	Zinc finger CCCH domain-containing protein 33	-1.30302	yes	down
Zm00001d032046	cytokinin oxidase10	-5.44185	yes	down
Zm00001d012146	U-box domain-containing protein 7	1.98493	yes	up
Zm00001d032423	dormancy associated1	1.53872	yes	up
Zm00001d002704	Glutathione peroxidase	1.0715	yes	up
Zm00001d027355	RHOMBOID-like protein 3	2.64297	yes	up
Zm00001d043780	threonine synthase1	-1.83471	yes	down
Zm00001d005693	-	-1.48251	yes	down
Zm00001d039037	Putative MAP kinase family protein	1.01198	yes	up
Zm00001d038850	Probable ADPATP carrier protein	-1.4673	yes	down
Zm00001d028064	-	-2.81759	yes	down
Zm00001d022449	Potassium transporter 2	-1.10661	yes	down
Zm00001d026335	Autophagy-related protein 8c	-1.37285	yes	down
Zm00001d028868	Acetate/butyrate--CoA ligase AAE7 peroxisomal	-1.7047	yes	down
Zm00001d051088	Putative leucine-rich repeat receptor-like protein kinase family protein	2.0553	yes	up
Zm00001d043238	peroxidase 56	2.41267	yes	up
Zm00001d008842	Protein indeterminate-domain 11	3.88994	yes	up
Zm00001d023699	glycine cleavage system protein H1	-1.35186	yes	down
Zm00001d020957	NAD(P)-binding Rossmann-fold superfamily protein	-1.05133	yes	down
Zm00001d041236	Leucine-rich receptor-like protein kinase family protein	1.47452	yes	up
GRMZM5G815453	Ribulose bisphosphate carboxylase large chain [Source:UniProtKB/TrEMBL;Acc:A0A096TUU6]	-4.7584	yes	down
Zm00001d053398	Acid phosphatase/vanadium-dependent haloperoxidase-related protein	-4.70921	yes	down
Zm00001d048731	P-loop containing nucleoside triphosphate hydrolases superfamily protein	-1.15944	yes	down
Zm00001d008440	Putative peptidyl-prolyl cis-trans isomerase family protein	-2.76849	yes	down
Zm00001d003319	catalase	1.00198	yes	up
Zm00001d053103	Plastid-specific ribosomal protein 6	-1.7391	yes	down
Zm00001d029497	Zinc transporter 2	-2.21983	yes	down
Zm00001d032231	14-3-3-like protein GF14 nu	1.50919	yes	up
Zm00001d013319	Endoglucanase 25	1.36799	yes	up
Zm00001d012791	BURP domain protein RD22	1.97051	yes	up
Zm00001d022856	-	-1.51474	yes	down
Zm00001d014097	Ras-related protein RABC2a	3.17267	yes	up
Zm00001d023592	Amino acid permease 2	-2.35893	yes	down
Zm00001d033654	opaque endosperm10	-1.65891	yes	down
Zm00001d053897	Ubiquitin-conjugating enzyme E2 29	-1.63337	yes	down
Zm00001d032166	Protein ENHANCED DISEASE RESISTANCE 2	1.08459	yes	up
Zm00001d039051	Sugar transporter ERD6-like 6	-1.24919	yes	down
Zm00001d015505	Nucleoid-associated protein chloroplastic	-1.02777	yes	down
Zm00001d027593	proteasome component3	-2.45931	yes	down
Zm00001d052108	UMP-CMP kinase family protein%3B UMP-CMP kinase family protein isoform 1%3B UMP-CMP kinase family protein isoform 2%3B UMP-CMP kinase family protein isoform 3%3B UMP-CMP kinase family protein isoform 4	1.26515	yes	up
Zm00001d044136	Glycerol-3-phosphate acyltransferase 1	-2.45495	yes	down
Zm00001d023799	-	1.73502	yes	up
Zm00001d053189	Probable mediator of RNA polymerase II transcription subunit 26c	-2.75137	yes	down
Zm00001d038130	Chaperone DnaJ-domain superfamily protein	-1.05	yes	down
Zm00001d047124	Proline oxidase	-5.14851	yes	down
Zm00001d052110	opaque endosperm1	1.43798	yes	up
Zm00001d020977	-	-2.57665	yes	down
Zm00001d011067	-	-1.15593	yes	down
Zm00001d003653	SLL1 protein	-1.31118	yes	down
Zm00001d025255	Putative DUF26-domain protein kinase	-2.48753	yes	down
Zm00001d023757	NAD(P)H-quinone oxidoreductase subunit U chloroplastic	-1.7544	yes	down
Zm00001d013295	Nuclear pore complex protein Nup214	-1.10048	yes	down
Zm00001d043023	Protein RETICULATA-RELATED 6 chloroplastic	-1.02705	yes	down
Zm00001d051206	Serine carboxypeptidase-like 34	-2.92793	yes	down
Zm00001d018072	Membrane-anchored ubiquitin-fold protein 6	-1.34065	yes	down
Zm00001d033419	Probable BOI-related E3 ubiquitin-protein ligase 2	-2.29127	yes	down
Zm00001d046865	Protein ECERIFERUM 3	1.37261	yes	up
Zm00001d033187	Glycerophosphoryl diester phosphodiesterase	-2.07908	yes	down
Zm00001d003226	phosphatidylethanolamine-binding protein25	-2.95116	yes	down
Zm00001d024965	Phosphoglycerate mutase-like protein	-1.65127	yes	down
Zm00001d014150	Starch synthase IIc	-1.14144	yes	down
Zm00001d006856	Pentatricopeptide repeat-containing protein mitochondrial	-2.17739	yes	down
Zm00001d020230	CRS1 / YhbY (CRM) domain-containing protein	1.70389	yes	up
Zm00001d048409	Cell division control protein 48 homolog D	1.20443	yes	up
Zm00001d014958	cytochrome P450 family 87 subfamily A polypeptide 6	-1.67714	yes	down
Zm00001d013900	Expressed protein; protein	8.66296	yes	up
Zm00001d040670	Lipoamide acyltransferase component of branched-chain alpha-keto acid dehydrogenase complex mitochondrial	1.74756	yes	up
Zm00001d013435	Serine/threonine-protein kinase AtPK1/AtPK6	2.44651	yes	up
Zm00001d050893	NAC domain-containing protein 79	1.56209	yes	up
Zm00001d029708	glutathione transferase30	-1.7493	yes	down
Zm00001d028311	Antiporter/ drug transporter/ transporter	-2.1475	yes	down
Zm00001d042117	Pyrroline-5-carboxylate reductase	1.08304	yes	up
Zm00001d027711	4-coumarate--CoA ligase-like 7	1.1364	yes	up
Zm00001d006267	Serine/threonine-protein kinase STY46	-1.30828	yes	down
Zm00001d053726	Myosin heavy chain-related protein	-2.01548	yes	down
Zm00001d006738	Cytoplasmic protein of eukaryotic origin (38.3 kD)	-1.52419	yes	down
Zm00001d043298	P-loop containing nucleoside triphosphate hydrolases superfamily protein	-3.39575	yes	down
Zm00001d037427	40S ribosomal protein S4-3	-1.45339	yes	down
Zm00001d024669	Alpha-humulene/(-)-(E)-beta-caryophyllene synthase	3.24918	yes	up
Zm00001d005161	xylulose kinase-1	-2.06674	yes	down
Zm00001d032376	-	-1.57069	yes	down
Zm00001d039120	auxin-like 1 protein	-1.03334	yes	down
Zm00001d015578	Cytochrome P450 71D8	-5.10759	yes	down
Zm00001d051496	-	2.17673	yes	up
Zm00001d033633	Haloacid dehalogenase-like hydrolase (HAD) superfamily protein	-1.21379	yes	down
Zm00001d008769	Serinc-domain containing serine and sphingolipid biosynthesis protein	-2.56085	yes	down
Zm00001d039064	DUF3143 family protein	-1.71584	yes	down
Zm00001d044409	MYB-related transcription factor	-4.08392	yes	down
Zm00001d016160	Potassium channel KAT1	-2.17581	yes	down
Zm00001d034076	Cyclic nucleotide-gated ion channel 2	-1.62991	yes	down
Zm00001d038862	Cytokinin riboside 5'-monophosphate phosphoribohydrolase LOG8	2.03994	yes	up
Zm00001d006447	GTPase activating protein	-5.26491	yes	down
Zm00001d053889	cycloartenol synthase1	1.45573	yes	up
Zm00001d008773	-	-3.38386	yes	down
Zm00001d048008	U-box domain-containing protein 31	-1.51823	yes	down
Zm00001d005441	-	-1.41884	yes	down
Zm00001d004459	Peroxidase superfamily protein	0.940857	yes	up
Zm00001d014258	alanine aminotransferase5	1.67039	yes	up
Zm00001d031325	25.3 kDa heat shock protein chloroplastic	1.91359	yes	up
Zm00001d015444	Gamma-aminobutyrate transaminase POP2 mitochondrial	-2.64834	yes	down
Zm00001d018967	Transcription factor bHLH7	-1.5225	yes	down
Zm00001d012362	O-fucosyltransferase family protein	-1.24919	yes	down
Zm00001d036364	NAC domain containing protein 36	-3.77044	yes	down
Zm00001d020355	NPK1-related protein kinase 2	3.15045	yes	up
Zm00001d020136	WRKY74-superfamily of TFs having WRKY and zinc finger domains	-2.58225	yes	down
Zm00001d045138	Heparanase-like protein 3	-2.28319	yes	down
Zm00001d009140	Peroxidase 64	6.05086	yes	up
Zm00001d017176	CONSTANS-like protein CO5	-1.54653	yes	down
Zm00001d028347	peroxidase A2	1.64359	yes	up
Zm00001d046824	-	4.17682	yes	up
Zm00001d034711	-	-2.91878	yes	down
Zm00001d018481	myosin2	1.05466	yes	up
Zm00001d016408	-	-3.34607	yes	down
Zm00001d038540	-	2.34551	yes	up
Zm00001d031163	Haloacid dehalogenase-like hydrolase (HAD) superfamily protein	-1.31587	yes	down
Zm00001d040613	Stress-inducible membrane pore protein	5.74643	yes	up
Zm00001d045661	Zinc finger protein CONSTANS-LIKE 16	-5.67811	yes	down
Zm00001d011474	Ran GTP binding protein	1.08908	yes	up
Zm00001d012820	Outer envelope pore protein 24A chloroplastic	-1.0127	yes	down
Zm00001d027240	-	1.3486	yes	up
Zm00001d012032	Transcription factor TFIIE alpha subunit	-8.12992	yes	down
Zm00001d031835	-	-1.66451	yes	down
Zm00001d043649	-	1.03396	yes	up
Zm00001d030103	Probable xyloglucan endotransglucosylase/hydrolase protein 30	-1.93127	yes	down
Zm00001d022998	-	-1.53581	yes	down
Zm00001d029242	Mitochondrial transcription termination factor family protein	-1.39208	yes	down
Zm00001d035400	-	-2.9776	yes	down
Zm00001d043515	IAA6-auxin-responsive Aux/IAA family member	1.95784	yes	up
Zm00001d041719	Heat shock protein 90-6 mitochondrial	1.16157	yes	up
Zm00001d026635	Allantoinase	-1.37582	yes	down
Zm00001d053974	-	-2.08166	yes	down
Zm00001d009881	-	2.12923	yes	up
Zm00001d027707	Cell division control protein 48 homolog D	1.24015	yes	up
Zm00001d004442	ABC transporter B family member 19	3.23012	yes	up
Zm00001d039913	MADS-box transcription factor 56	-2.986	yes	down
Zm00001d020971	Protein Iojap%2C chloroplast	-1.46184	yes	down
Zm00001d044271	Protein ROOT HAIR DEFECTIVE 3	1.09165	yes	up
Zm00001d005032	Cation/H(+) antiporter 15	2.84882	yes	up
Zm00001d036986	ABC transporter G family member 29	1.80386	yes	up
Zm00001d031430	-	-1.56307	yes	down
Zm00001d029720	ABC-type Co2+ transport system%2C permease component	-1.54725	yes	down
Zm00001d029736	Bell-like homeodomain protein 3	-1.48255	yes	down
Zm00001d018325	alpha/beta-Hydrolases superfamily protein	1.78859	yes	up
Zm00001d031948	Thioredoxin family protein	-1.24436	yes	down
Zm00001d016864	NADH dehydrogenase [ubiquinone] 1 beta subcomplex subunit 3-A	-1.04039	yes	down
Zm00001d044291	actin binding protein family	-1.79714	yes	down
Zm00001d047794	THO complex subunit 4B	-1.52303	yes	down
Zm00001d045756	Calcium/calmodulin-regulated receptor-like kinase 2	-1.73028	yes	down
Zm00001d044748	Pyruvate dehydrogenase E1 component subunit alpha-1 mitochondrial	2.22995	yes	up
Zm00001d024722	-	1.31373	yes	up
Zm00001d032540	Putative 1-phosphatidylinositol-3-phosphate 5-kinase FAB1D	-1.22949	yes	down
Zm00001d006944	CBL-interacting serine/threonine-protein kinase 1	-2.17911	yes	down
Zm00001d048890	Acyl-coenzyme A oxidase	1.89584	yes	up
Zm00001d054051	WPP domain-associated protein	-5.79818	yes	down
Zm00001d004676	ARM repeat superfamily protein	1.00406	yes	up
Zm00001d011758	-	1.24908	yes	up
Zm00001d047973	-	1.93675	yes	up
Zm00001d029053	Lung seven transmembrane receptor family protein	1.5397	yes	up
Zm00001d045205	F-box protein	-1.17209	yes	down
Zm00001d000379	ADP-ribosylation factor-like A1A	1.56402	yes	up
Zm00001d006065	Transcription factor bHLH62	-4.50891	yes	down
Zm00001d026599	light harvesting chlorophyll a/b binding protein6	-1.11918	yes	down
Zm00001d028968	Chaperone protein dnaJ 20 chloroplastic	3.0507	yes	up
Zm00001d028348	Peroxidase 53	1.74654	yes	up
Zm00001d009413	DUF1639 family protein	-2.51451	yes	down
Zm00001d028686	Receptor-like protein kinase HERK 1	-1.50674	yes	down
Zm00001d027454	Heavy metal transport/detoxification superfamily protein	-3.03099	yes	down
Zm00001d042398	Dolichyl-diphosphooligosaccharide--protein glycosyltransferase subunit 2	1.15675	yes	up
Zm00001d021403	indeterminate1 domain7	-1.58423	yes	down
Zm00001d022307	10 kDa chaperonin	1.66875	yes	up
Zm00001d011826	NAD(P)H-quinone oxidoreductase subunit O chloroplastic	-1.36412	yes	down
Zm00001d044494	Pectin acetylesterase 9	-6.91382	yes	down
Zm00001d021412	F-box/kelch-repeat protein	-3.03227	yes	down
Zm00001d048736	S-alkyl-thiohydroximate lyase SUR1	1.14654	yes	up
Zm00001d011673	farnesyl diphosphate synthase2	4.01137	yes	up
Zm00001d011746	SPA1-related 3	-1.34768	yes	down
Zm00001d026594	Cytokinin response regulator2	-3.63625	yes	down
Zm00001d010413	catalytics	1.1399	yes	up
Zm00001d042888	-	-2.61624	yes	down
Zm00001d022166	Putative CDPK-related protein kinase	-2.03158	yes	down
Zm00001d002799	Homeobox-leucine zipper protein ATHB-12	1.10766	yes	up
Zm00001d018632	Pyridoxal 5'-phosphate synthase-like subunit PDX1.2	-1.70028	yes	down
Zm00001d041287	-	-1.73713	yes	down
Zm00001d042022	Peroxidase 12	1.67711	yes	up
Zm00001d017762	abscisic acid 8'-hydroxylase1	-2.8369	yes	down
Zm00001d012488	Major facilitator superfamily protein	-1.19965	yes	down
Zm00001d044366	-	-7.43649	yes	down
Zm00001d011969	NAC domain containing protein 84	-2.69688	yes	down
Zm00001d033469	Ferredoxin%3B Putative ferredoxin	-1.89864	yes	down
Zm00001d018652	FAD/NAD(P)-binding oxidoreductase family protein	-2.85235	yes	down
Zm00001d045578	60S ribosomal protein L9-1	-1.15552	yes	down
Zm00001d006823	Peptide transporter PTR2	-1.451	yes	down
Zm00001d032911	TRICHOME BIREFRINGENCE-LIKE 20	-2.9174	yes	down
Zm00001d042540	Linoleate 9S-lipoxygenase 1	3.21695	yes	up
Zm00001d032269	-	-3.82167	yes	down
Zm00001d027769	glutathione reductase 1	1.27234	yes	up
Zm00001d006036	Heat shock 70 kDa protein 9 mitochondrial	1.0052	yes	up
Zm00001d034344	WPP domain-associated protein	1.69809	yes	up
Zm00001d014600	Putative uncharacterized protein [Source:UniProtKB/TrEMBL;Acc:B6TPR0]	-1.72673	yes	down
Zm00001d049643	zinc finger (C3HC4-type RING finger) family protein	2.03284	yes	up
Zm00001d007806	Actin-related protein 2/3 complex subunit 2A	-1.00951	yes	down
Zm00001d015445	Gamma-aminobutyrate transaminase POP2 mitochondrial	-2.91686	yes	down
Zm00001d028654	Trifunctional UDP-glucose 46-dehydratase/UDP-4-keto-6-deoxy-D-glucose 35-epimerase/UDP-4-keto-L-rhamnose-reductase RHM2	1.49315	yes	up
Zm00001d002001	-	-1.43886	yes	down
Zm00001d044153	cytochrome P450 10	-1.77258	yes	down
Zm00001d035243	Amino acid permease 6	-2.17889	yes	down
Zm00001d034643	Actin-depolymerizing factor 10	5.29234	yes	up
Zm00001d043511	hexokinase5	-1.58306	yes	down
Zm00001d017457	Phospholipase A1-Ibeta2 chloroplastic	-1.90689	yes	down
Zm00001d053265	High mobility group B protein 15	-2.09656	yes	down
Zm00001d003083	Isocitrate dehydrogenase	1.2243	yes	up
Zm00001d029056	Vacuolar-sorting receptor 1	1.02843	yes	up
Zm00001d003939	Probable metal-nicotianamine transporter YSL6	-2.48936	yes	down
Zm00001d052947	DNAJ heat shock N-terminal domain-containing protein	1.7286	yes	up
Zm00001d007776	Disease resistance protein RGA2	-3.02666	yes	down
Zm00001d029371	Probable trehalose-phosphate phosphatase J	1.06862	yes	up
Zm00001d021006	MTD1	1.13051	yes	up
Zm00001d040029	Bowman-Birk type wound-induced proteinase inhibitor WIP1 [Source:UniProtKB/TrEMBL;Acc:B4FPL1]	3.87684	yes	up
Zm00001d016874	RING/U-box superfamily protein	-1.66493	yes	down
Zm00001d013627	DWNN domain a CCHC-type zinc finger	1.2163	yes	up
Zm00001d022069	Ninja-family protein 5	1.60336	yes	up
Zm00001d011036	Legumin-like protein%3B Putative rmlC-like cupins superfamily protein	1.66385	yes	up
Zm00001d026690	Serine/threonine-protein kinase SRK2A	-1.32153	yes	down
Zm00001d006688	Putative polyol transporter 1	3.8276	yes	up
Zm00001d022373	S-adenosyl-L-methionine-dependent methyltransferases superfamily protein	-2.04501	yes	down
Zm00001d026042	Probable purine permease 11	2.04779	yes	up
Zm00001d037385	Adenine nucleotide alpha hydrolases-like superfamily protein	-2.17747	yes	down
Zm00001d025031	ABC transporter G family member 24	1.89174	yes	up
Zm00001d039687	Photosystem I reaction center subunit XI chloroplastic	-1.19646	yes	down
Zm00001d013509	Ribosomal protein S21 family protein	-3.18756	yes	down
Zm00001d034715	rubisco accumulation factor2	-1.30514	yes	down
Zm00001d019260	-	-1.62836	yes	down
Zm00001d042500	PTI1-like tyrosine-protein kinase 3	2.2811	yes	up
Zm00001d005748	CIPK-like protein 1	1.06746	yes	up
Zm00001d008432	Probable acetyl-CoA acetyltransferase cytosolic 2	1.61125	yes	up
Zm00001d015406	Succinate-semialdehyde dehydrogenase mitochondrial	1.07069	yes	up
Zm00001d050173	-	-1.20289	yes	down
Zm00001d002812	required to maintain repression 2	2.54249	yes	up
Zm00001d011518	Carboxyl-terminal-processing protease	-1.92694	yes	down
Zm00001d007573	CDK5RAP1-like protein	-1.08836	yes	down
Zm00001d021709	isopentenyl pyrophosphate isomerase1	-1.173	yes	down
Zm00001d043062	Probable WRKY transcription factor 30	-3.46649	yes	down
Zm00001d046569	Protein kinase superfamily protein with octicosapeptide/Phox/Bem1p domain	1.33375	yes	up
Zm00001d000070	Protein PLANT CADMIUM RESISTANCE 12	-2.34466	yes	down
Zm00001d010662	SNF1-related protein kinase regulatory subunit beta-1	-3.08782	yes	down
Zm00001d022203	FAD/NAD(P)-binding oxidoreductase family protein	-2.07725	yes	down
Zm00001d027363	dihydrodipicolinate reductase1	-1.53724	yes	down
Zm00001d042343	CBS domain-containing protein CBSX6	1.63264	yes	up
Zm00001d040278	GTP-binding protein SAR1B	1.05829	yes	up
Zm00001d034022	Tubulin beta-4 chain	-4.26501	yes	down
Zm00001d049091	-	-1.6847	yes	down
Zm00001d024963	Glutathione S-transferase GSTU6	-1.20771	yes	down
Zm00001d008962	-	-1.08013	yes	down
Zm00001d020209	Whole genome shotgun sequence of line PN40024 scaffold_102.assembly12x (Fragment)	-7.43072	yes	down
Zm00001d037118	Anthocyanin biosynthesis regulatory protein Pl1_B73%3B Purple plant1	3.9846	yes	up
Zm00001d034617	histidine acid phosphatase family protein	1.80087	yes	up
Zm00001d011422	Putative cytochrome P450 superfamily protein	-2.25621	yes	down
Zm00001d038274	Tetratricopeptide repeat (TPR)-like superfamily protein	-1.51939	yes	down
Zm00001d017720	DNA topoisomerase 2	2.91015	yes	up
Zm00001d046005	Glycosyltransferase family 61 protein	1.5045	yes	up
Zm00001d051242	RNA polymerase II C-terminal domain phosphatase-like 1	1.60487	yes	up
Zm00001d017998	-	3.69763	yes	up
Zm00001d025266	Transcription initiation factor TFIID subunit 2	-1.66707	yes	down
Zm00001d021595	Peptidase S16%2C lon	-1.13161	yes	down
Zm00001d027533	LysM domain-containing GPI-anchored protein 2	-1.88283	yes	down
Zm00001d013716	Probable E3 ubiquitin-protein ligase ARI2	-2.17846	yes	down
Zm00001d015484	Metal-dependent phosphohydrolase	-1.02175	yes	down
Zm00001d019944	BTB/POZ domain-containing protein	-2.10176	yes	down
Zm00001d048129	Metal transporter Nramp3	1.41015	yes	up
Zm00001d027361	F-box protein PP2-A13	-1.67365	yes	down
Zm00001d047802	Dof zinc finger protein DOF2.2	-2.43765	yes	down
Zm00001d006353	basic helix-loop-helix (bHLH) DNA-binding superfamily protein	-3.25652	yes	down
Zm00001d034538	Rubredoxin-like superfamily protein	-1.86548	yes	down
Zm00001d033317	thylakoid assembly4	-1.32313	yes	down
Zm00001d028656	DNA binding protein	1.07437	yes	up
Zm00001d021278	B-box zinc finger protein 19	-1.0133	yes	down
Zm00001d029150	divinyl reductase1	-1.87299	yes	down
Zm00001d003254	Plant UBX domain-containing protein 1	-1.67631	yes	down
Zm00001d018906	-	-1.49058	yes	down
Zm00001d038904	Threonine synthase 1 chloroplastic	2.14026	yes	up
Zm00001d003276	S-adenosyl-L-methionine-dependent methyltransferases superfamily protein	-2.27527	yes	down
Zm00001d044212	Probable aldo-keto reductase 4	1.88738	yes	up
Zm00001d006311	Nicotinate-nucleotide pyrophosphorylase [carboxylating] chloroplastic	-1.39293	yes	down
Zm00001d036567	40S ribosomal protein S14-3	-1.27397	yes	down
Zm00001d018629	Dirigent-like protein pDIR3	-1.89961	yes	down
Zm00001d047054	Pyruvate kinase	1.35046	yes	up
Zm00001d024843	1-aminocyclopropane-1-carboxylate oxidase15	-1.65301	yes	down
Zm00001d024531	Putative cellulose synthase-like family protein	2.03898	yes	up
Zm00001d002547	Transferasesfolic acid binding	2.13284	yes	up
Zm00001d051617	-	1.5645	yes	up
Zm00001d023869	Glutaredoxin-C13	-2.98124	yes	down
Zm00001d010965	-	-2.4497	yes	down
Zm00001d029416	Probable acetyl-CoA acetyltransferase cytosolic 2	1.41636	yes	up
Zm00001d000909	-	5.32568	yes	up
Zm00001d007037	Probable mediator of RNA polymerase II transcription subunit 26b	-1.30344	yes	down
Zm00001d005881	Remorin family protein	-2.56706	yes	down
Zm00001d026222	-	-5.32686	yes	down
Zm00001d032098	DUF581 family protein	-1.70347	yes	down
Zm00001d051850	Peptidase S24/S26A/S26B/S26C family protein	-2.03286	yes	down
Zm00001d014198	Dof-type zinc finger DNA-binding family protein	-2.45342	yes	down
Zm00001d035382	Putative tify domain/CCT motif transcription factor family protein	-2.13496	yes	down
Zm00001d017866	Aspartyl protease AED1	2.68465	yes	up
Zm00001d039524	Transposon protein CACTA%2C En/Spm sub-class	2.24346	yes	up
Zm00001d042541	lipoxygenase2	3.79335	yes	up
Zm00001d004547	OSJNBa0089E12.13 protein; protein	1.89524	yes	up
Zm00001d028625	DOF30 transcription factor	-1.55056	yes	down
Zm00001d032527	hydroxycinnamoyltransferase13	-1.76351	yes	down
Zm00001d002068	Probable inactive receptor kinase	5.16134	yes	up
Zm00001d002396	Calcium-transporting ATPase 9 plasma membrane-type	1.76254	yes	up
Zm00001d003291	transglutaminase21	-1.19566	yes	down
Zm00001d023303	-	-1.18039	yes	down
Zm00001d026669	Cell division protein FtsZ homolog 2-2 chloroplastic	1.31835	yes	up
Zm00001d053911	-	-1.76872	yes	down
Zm00001d030267	-	3.15884	yes	up
Zm00001d028174	-	-1.7958	yes	down
Zm00001d044146	cytochrome P450 family 72 subfamily A polypeptide 8	-2.80745	yes	down
Zm00001d041392	calcineurin B-like2	1.93405	yes	up
Zm00001d013419	RNA-binding (RRM/RBD/RNP motifs) family protein	2.0465	yes	up
Zm00001d020708	Remorin family protein	-2.45172	yes	down
Zm00001d045397	U-box domain-containing protein 35	-1.53215	yes	down
Zm00001d039607	UDP-glycosyltransferase 75B1	-2.68027	yes	down
Zm00001d014951	TMPIT-like protein	-1.44161	yes	down
Zm00001d038841	putative aldehyde dehydrogenase MIS1	1.10904	yes	up
Zm00001d015256	Phospholipase D beta 1	1.78874	yes	up
Zm00001d033837	Sec14p-like phosphatidylinositol transfer family protein	1.97946	yes	up
Zm00001d011572	Protein kinase superfamily protein	1.36089	yes	up
Zm00001d032460	Protein BPS1 chloroplastic	1.15622	yes	up
Zm00001d023218	Putative clathrin heavy chain family protein	1.20144	yes	up
Zm00001d036698	luteus15	-1.79723	yes	down
Zm00001d044142	-	3.84589	yes	up
Zm00001d032115	GDU1	-4.5228	yes	down
Zm00001d020496	CBL-interacting serine/threonine-protein kinase 5	1.36543	yes	up
Zm00001d032688	Carboxy-lyase	-4.00492	yes	down
Zm00001d018080	Probable beta-D-xylosidase 7	-3.54827	yes	down
Zm00001d032562	evolutionarily conserved C-terminal region 2	-4.66813	yes	down
Zm00001d007789	receptor-like protein kinase 4	2.43761	yes	up
Zm00001d043480	Proline-rich receptor-like protein kinase PERK15	-2.86141	yes	down
Zm00001d026391	Acyl-CoA N-acyltransferases (NAT) superfamily protein	-1.47131	yes	down
Zm00001d014216	-	2.25879	yes	up
Zm00001d017727	alternative oxidase1	-3.74062	yes	down
Zm00001d006090	TITAN-like protein	-1.331	yes	down
Zm00001d005062	Vacuolar-sorting receptor 1	1.19291	yes	up
Zm00001d006454	Filament-like plant protein 3	-2.26652	yes	down
Zm00001d029243	Cytochrome P450 84A1	1.1243	yes	up
Zm00001d002993	Oxygen-evolving enhancer protein 3	-1.23706	yes	down
Zm00001d051080	Adenine phosphoribosyltransferase 2	-2.07918	yes	down
Zm00001d010863	Protein TRANSPORT INHIBITOR RESPONSE 1	-1.42556	yes	down
Zm00001d012515	proline-rich family protein	1.76692	yes	up
Zm00001d052987	Disease resistance protein RPM1	-1.38248	yes	down
Zm00001d005059	-	-4.73512	yes	down
Zm00001d044457	Pentatricopeptide repeat-containing protein mitochondrial	2.04263	yes	up
Zm00001d028359	Transmembrane 9 superfamily protein member 1	1.26001	yes	up
Zm00001d008405	Iron-sulfur assembly protein IscA-like 1 mitochondrial	1.82361	yes	up
Zm00001d025288	Glucose-6-phosphate 1-dehydrogenase 4 chloroplastic	-2.244	yes	down
Zm00001d037480	Alkaline alpha galactosidase 2	1.19357	yes	up
Zm00001d014456	Glutamate receptor 3.4	-1.43259	yes	down
Zm00001d011013	Calcium pump1	-1.23759	yes	down
Zm00001d016625	Os02g0519800 protein	-1.67054	yes	down
Zm00001d033194	Subtilisin-like protease	-2.14965	yes	down
Zm00001d012632	Adhesive/proline-rich protein%3B Proline-rich family protein	-3.51432	yes	down
Zm00001d031158	pathogenesis related protein5	-7.58602	yes	down
Zm00001d020609	Riboflavin synthase-like superfamily protein	-1.27465	yes	down
Zm00001d040205	Non-specific phospholipase C6	-2.61879	yes	down
Zm00001d052760	Farnesylated protein 2%3B Farnesylated protein 2 isoform 1%3B Farnesylated protein 2 isoform 2	1.11408	yes	up
Zm00001d024241	-	-1.07832	yes	down
Zm00001d052308	Clathrin heavy chain 2	1.20982	yes	up
Zm00001d051584	Ethylene response protein	1.1603	yes	up
Zm00001d006002	-	-2.02242	yes	down
Zm00001d040416	DNA gyrase subunit B mitochondrial	1.15725	yes	up
Zm00001d051759	NHL domain-containing protein	-2.00967	yes	down
Zm00001d045044	AP2-EREBP-transcription factor 160	1.11834	yes	up
Zm00001d048073	Heat shock 70 kDa protein 8	2.97121	yes	up
Zm00001d052961	Protein ROOT HAIR DEFECTIVE 3 homolog 2	3.8838	yes	up
Zm00001d042506	Formin-like protein 1	-1.58562	yes	down
Zm00001d029505	Nuclear transcription factor Y subunit B-2	-1.13045	yes	down
Zm00001d039096	Pentatricopeptide repeat-containing protein chloroplastic	1.59001	yes	up
Zm00001d021127	ATP-dependent RNA helicase DRS1	1.84525	yes	up
Zm00001d052124	Putative DUF231 domain containing family protein	3.45984	yes	up
Zm00001d010693	21.7 kDa class VI heat shock protein	-2.78776	yes	down
Zm00001d018917	-	-5.40815	yes	down
Zm00001d052518	Pollen Ole e 1 allergen and extensin family protein	-1.25616	yes	down
Zm00001d017874	LORELEI-LIKE-GPI ANCHORED PROTEIN 3	-2.10274	yes	down
Zm00001d032481	-	-2.77317	yes	down
Zm00001d028472	Far-red impaired responsive (FAR1) family protein	-1.36072	yes	down
Zm00001d030860	CSC1-like protein HYP1	1.54456	yes	up
Zm00001d022230	Probable mannan synthase 7	-1.41754	yes	down
Zm00001d033523	GATA transcription factor 24	-1.16696	yes	down
Zm00001d013324	ATP synthase F1%2C delta subunit family protein	-1.0419	yes	down
Zm00001d040731	Alpha-L-fucosidase 2	-2.08476	yes	down
Zm00001d022437	Probable WRKY transcription factor 30	-3.57072	yes	down
Zm00001d039513	Auxin-responsive protein IAA26	-2.64354	yes	down
Zm00001d034338	Deoxyribodipyrimidine photolyase	-1.38162	yes	down
Zm00001d025590	ABC transporter B family member 19	3.16707	yes	up
Zm00001d024816	chromatin complex subunit A	1.16664	yes	up
Zm00001d024386	xyloglucan endo-transglycosylase/hydrolase1	2.22806	yes	up
Zm00001d048168	3-ketoacyl-CoA synthase 15	-9.37531	yes	down
Zm00001d038925	-	2.01682	yes	up
Zm00001d037297	BRASSINOSTEROID INSENSITIVE 1-associated receptor kinase 1%3B Putative leucine-rich repeat receptor-like protein kinase family protein	-1.08372	yes	down
Zm00001d033634	Whole genome shotgun sequence of line PN40024 scaffold_151.assembly12x (Fragment)	-1.15426	yes	down
Zm00001d013003	NAC domain-containing protein 2	1.67252	yes	up
Zm00001d031157	Osmotin-like protein OSM34	-6.2909	yes	down
Zm00001d020932	Helix-loop-helix DNA-binding domain containing protein	-1.9029	yes	down
Zm00001d009182	enoyl-CoA hydratase1	1.15028	yes	up
Zm00001d039639	Phototropic-responsive NPH3 family protein	4.36422	yes	up
Zm00001d023700	Expressed protein; protein	4.08857	yes	up
Zm00001d043240	Sulfite exporter TauE/SafE family protein	-2.35216	yes	down
Zm00001d040450	Putative uncharacterized protein [Source:UniProtKB/TrEMBL;Acc:B6SX29]	-1.4249	yes	down
Zm00001d002934	NAC domain-containing protein 30	-2.40296	yes	down
Zm00001d024927	RING/U-box superfamily protein	1.30472	yes	up
Zm00001d023534	5-formyltetrahydrofolate cyclo-ligase1	-1.03723	yes	down
Zm00001d007081	Rho GTPase-activating protein 7	-1.18544	yes	down
Zm00001d005921	-	-7.4179	yes	down
Zm00001d040118	Sarcoplasmic reticulum histidine-rich calcium-binding protein	1.39125	yes	up
Zm00001d016371	-	-1.54476	yes	down
Zm00001d034205	Probable xyloglucan glycosyltransferase 12	-1.80156	yes	down
Zm00001d030824	Cycloartenol synthase	2.7046	yes	up
Zm00001d027524	Basic endochitinase B	-1.7992	yes	down
Zm00001d037214	Putative ARM repeat-containing protein containing family protein	1.42418	yes	up
Zm00001d011755	Secreted protein	8.30696	yes	up
Zm00001d031677	MtN19-like protein	1.12897	yes	up
Zm00001d041969	Transcription initiation factor IIA subunit 2	-1.60977	yes	down
Zm00001d012655	Putative subtilase family protein	-2.49189	yes	down
Zm00001d010892	transducin family protein / WD-40 repeat family protein	-1.03308	yes	down
Zm00001d028752	Probable protein phosphatase 2C 30	1.14235	yes	up
Zm00001d001959	GTP cyclohydrolase I 1	-1.06548	yes	down
Zm00001d020554	-	-1.8926	yes	down
Zm00001d009425	-	-4.58566	yes	down
Zm00001d050437	-	1.02252	yes	up
Zm00001d023377	Cation/calcium exchanger 5	-2.47967	yes	down
Zm00001d037221	Transcription factor TCP14	-2.41657	yes	down
Zm00001d047533	Putative receptor-like protein kinase family protein	1.91194	yes	up
Zm00001d045570	Glycerolphosphate mutase	-1.12348	yes	down
Zm00001d008858	Whole genome shotgun sequence of line PN40024 scaffold_2.assembly12x (Fragment)	-1.34922	yes	down
Zm00001d033893	-	-1.7531	yes	down
Zm00001d034620	Protein trichome birefringence-like 32	2.34472	yes	up
Zm00001d043469	trehalose-6-phosphate synthase7	1.55634	yes	up
Zm00001d012108	Nucleotide-diphospho-sugar transferases superfamily protein	-1.3836	yes	down
Zm00001d001941	invertase cell wall4	-1.40653	yes	down
Zm00001d018642	Transducin/WD40 repeat-like superfamily protein	-1.05892	yes	down
Zm00001d029251	-	-1.40874	yes	down
Zm00001d038475	ribosome export associated1	1.67988	yes	up
Zm00001d007457	-	-1.35131	yes	down
Zm00001d039522	-	1.00536	yes	up
Zm00001d011827	Phosphatidylserine decarboxylase proenzyme 3	-1.48338	yes	down
Zm00001d025507	-	2.14869	yes	up
Zm00001d040312	P-loop containing nucleoside triphosphate hydrolases superfamily protein	-2.20417	yes	down
Zm00001d040152	basic helix-loop-helix (bHLH) DNA-binding superfamily protein	-1.12041	yes	down
Zm00001d015870	Acetamidase/Formamidase family protein	2.56703	yes	up
Zm00001d035481	zinc finger (MYND type) family protein / programmed cell death 2 C-terminal domain-containing protein	-2.97099	yes	down
Zm00001d037691	IAA16-auxin-responsive Aux/IAA family member	-2.96644	yes	down
Zm00001d012764	malic enzyme4	8.593	yes	up
Zm00001d040837	Glutaredoxin-C13	-2.27535	yes	down
Zm00001d019061	Forkhead-associated (FHA) domain-containing protein	-1.49918	yes	down
Zm00001d043093	Protein MOR1	1.61897	yes	up
Zm00001d026586	Lysine-specific histone demethylase 1	-1.55479	yes	down
Zm00001d007915	E3 ubiquitin-protein ligase RHF2A	-1.53241	yes	down
Zm00001d023713	Photosystem I reaction center subunit N	-1.17088	yes	down
Zm00001d034757	Electron transfer flavoprotein subunit alpha mitochondrial	1.36363	yes	up
Zm00001d008567	glucose translocator1	1.45188	yes	up
Zm00001d017486	Zinc ion binding protein	3.20367	yes	up
Zm00001d047187	HSP20-like chaperones superfamily protein	1.06225	yes	up
Zm00001d019613	Probable O-methyltransferase 2	-5.5423	yes	down
Zm00001d041785	coatomer protein1	1.10991	yes	up
Zm00001d041214	ATPase 4 plasma membrane-type	1.48448	yes	up
Zm00001d016332	Probable protein phosphatase 2C 72	-1.16677	yes	down
Zm00001d045657	Nudix hydrolase 4	-1.25765	yes	down
Zm00001d027425	agamous-like6	-1.09722	yes	down
Zm00001d031291	Elongator complex protein 2	1.16931	yes	up
Zm00001d008691	Autophagy-related protein 18c	1.51619	yes	up
Zm00001d023658	aminopeptidases	1.35666	yes	up
Zm00001d007167	CBL-interacting serine/threonine-protein kinase 15	1.58592	yes	up
Zm00001d040741	Serine carboxypeptidase-like 33	-1.56502	yes	down
Zm00001d046595	Putative sucrose-phosphate synthase family protein	-1.37133	yes	down
Zm00001d014794	physical impedance induced protein2	-1.78313	yes	down
Zm00001d041746	Pinoresinol reductase 2	-2.41319	yes	down
Zm00001d047895	-	-1.77797	yes	down
Zm00001d024928	Zinc finger CCCH domain-containing protein 24	-3.6309	yes	down
Zm00001d013713	Nucleotide-binding protein-like	-2.83606	yes	down
Zm00001d014507	Auxin response factor 16	-1.0438	yes	down
Zm00001d021202	Inactive LRR receptor-like serine/threonine-protein kinase BIR2	1.39919	yes	up
Zm00001d042885	Protein HESO1	1.03954	yes	up
Zm00001d045864	65-kDa microtubule-associated protein 1	1.30896	yes	up
Zm00001d021985	Formin-like protein 6	-1.51846	yes	down
Zm00001d043986	Pyruvate kinase	1.31202	yes	up
Zm00001d030902	-	-1.2961	yes	down
Zm00001d036123	nodulin MtN21 /EamA-like transporter family protein	1.04829	yes	up
Zm00001d031514	chaperone protein dnaJ-related	-1.57322	yes	down
Zm00001d021770	Peroxisomal isocitrate dehydrogenase [NADP]	1.07324	yes	up
Zm00001d052189	Putative RING zinc finger domain superfamily protein	5.32145	yes	up
Zm00001d013863	Zinc finger CCCH domain-containing protein 19	1.0489	yes	up
Zm00001d027502	Adenylate kinase 1 chloroplastic	-1.11515	yes	down
Zm00001d001882	Signal recognition particle 19 kDa protein	-1.73543	yes	down
Zm00001d018335	Protein SUPPRESSOR OF MAX2 1	-1.60187	yes	down
Zm00001d048147	Syntaxin-61	-1.43621	yes	down
Zm00001d052038	Putative HLH DNA-binding domain superfamily protein	-1.73191	yes	down
Zm00001d044119	Cystathionine beta-synthase (CBS) family protein	3.17333	yes	up
Zm00001d045294	Protein-tyrosine sulfotransferase	-1.31894	yes	down
Zm00001d047574	-	-1.16518	yes	down
Zm00001d013612	Tubulin beta-4 chain	-1.83572	yes	down
Zm00001d049939	Thioredoxin family protein	-1.07083	yes	down
Zm00001d033040	Shewanella-like protein phosphatase 1	-1.0221	yes	down
Zm00001d048444	Protein SULFUR DEFICIENCY-INDUCED 1	-1.59566	yes	down
Zm00001d039563	ARM repeat superfamily protein	1.16095	yes	up
Zm00001d035588	Serine/threonine-protein kinase	1.83725	yes	up
Zm00001d046420	Plant Tudor-like RNA-binding protein	-1.28102	yes	down
Zm00001d012126	Ypt/Rab-GAP domain of gyp1p superfamily protein	-1.226	yes	down
Zm00001d027581	GATA zinc finger domain-containing protein 10	1.15613	yes	up
Zm00001d016907	Purple acid phosphatase 3	-2.1578	yes	down
Zm00001d010719	Protein RNA-directed DNA methylation 3	1.00506	yes	up
Zm00001d046996	Tubulin beta-4 chain	1.11476	yes	up
Zm00001d031934	Chlorophyllase-1	-1.35561	yes	down
Zm00001d043680	Phospholipase A1-IIdelta	1.0675	yes	up
Zm00001d031412	Glycerophosphodiester phosphodiesterase GDPDL3	-1.48429	yes	down
Zm00001d021473	ATP binding protein	-1.20636	yes	down
Zm00001d045742	-	-1.57714	yes	down
Zm00001d013489	splicing factor Prp18 family protein	1.28603	yes	up
Zm00001d051052	Splicing factor%2C arginine/serine-rich 7	1.44032	yes	up
Zm00001d018111	F-box protein FBW2	-1.00317	yes	down
Zm00001d032230	terpene synthase7	-1.87027	yes	down
Zm00001d040464	Duplicated homeodomain-like superfamily protein	-2.21289	yes	down
Zm00001d021442	Protein NLP2	-2.08348	yes	down
Zm00001d026647	DNA mismatch repair protein MSH3	1.28406	yes	up
Zm00001d010146	-	1.40775	yes	up
Zm00001d017666	Protein NRT1/ PTR FAMILY 7.2	-1.52742	yes	down
Zm00001d028984	Myb-related protein 2	-1.29264	yes	down
Zm00001d051794	-	2.36043	yes	up
Zm00001d028924	NifU-like protein 1 chloroplastic	-1.09896	yes	down
Zm00001d017152	endochitinase precursor4	-3.18866	yes	down
Zm00001d024409	Pentatricopeptide repeat-containing protein chloroplastic	-1.31781	yes	down
Zm00001d023225	Protein trichome birefringence-like 34	-4.24455	yes	down
Zm00001d042192	2-oxoglutarate (2OG) and Fe(II)-dependent oxygenase superfamily protein	-1.29736	yes	down
Zm00001d003452	-	-6.22528	yes	down
Zm00001d048313	NAD(P)-linked oxidoreductase superfamily protein	-1.12167	yes	down
Zm00001d039370	Isoamyl acetate-hydrolyzing esterase	-1.17755	yes	down
Zm00001d009987	Ubiquinone biosynthesis protein ubiB	-1.10866	yes	down
Zm00001d003742	Protein phosphatase type 2A regulator/ signal transducer	-2.2468	yes	down
Zm00001d049954	Monodehydroascorbate reductase 1 peroxisomal	1.08819	yes	up
Zm00001d028187	Heparanase-like protein 1	1.54294	yes	up
Zm00001d045190	Putative WAK family receptor-like protein kinase	-4.54875	yes	down
Zm00001d045320	Transcription elongation factor 1 homolog	-1.36897	yes	down
Zm00001d034461	Tryptophan synthase alpha chain chloroplastic	-1.32072	yes	down
Zm00001d038860	AT5g56980/MHM17_10	-2.34006	yes	down
Zm00001d051099	Putative leucine-rich repeat receptor-like protein kinase family protein	5.8972	yes	up
Zm00001d028279	-	1.51564	yes	up
Zm00001d003059	Probable low-specificity L-threonine aldolase 1	1.3733	yes	up
Zm00001d024998	acetyl-coenzyme A carboxylase1	1.15694	yes	up
Zm00001d014748	(Z)-3-hexen-1-ol acetyltransferase	3.85261	yes	up
Zm00001d016198	glutamate-oxaloacetic transaminase3	-1.73538	yes	down
Zm00001d046281	-	1.91911	yes	up
Zm00001d023242	Two-component response regulator ARR9	-3.29945	yes	down
Zm00001d049940	Probable calcium-binding protein CML48	-1.48855	yes	down
Zm00001d014090	chaperonin 1	1.13498	yes	up
Zm00001d029258	Protein kinase superfamily protein	-4.13806	yes	down
Zm00001d007692	Auxilin-related protein 1	1.06074	yes	up
Zm00001d007042	bZIP transcription factor 17	1.33446	yes	up
Zm00001d020530	hydroxycinnamoyltransferase11	1.66164	yes	up
Zm00001d031372	Protein kinase superfamily protein	-4.35947	yes	down
Zm00001d016477	Eukaryotic aspartyl protease family protein	1.66327	yes	up
Zm00001d011314	ATP synthase subunit epsilon%2C mitochondrial	-1.35948	yes	down
Zm00001d039719	saposin B domain-containing protein	-1.05173	yes	down
Zm00001d010054	Aldo-keto reductase family 4 member C9	1.31425	yes	up
Zm00001d049960	Manganese-dependent ADP-ribose/CDP-alcohol diphosphatase	-3.15558	yes	down
Zm00001d039851	-	1.55796	yes	up
Zm00001d032457	Protein kinase domain containing protein	-2.01881	yes	down
Zm00001d047434	Probable mediator of RNA polymerase II transcription subunit 26b	-1.9761	yes	down
Zm00001d045589	Scarecrow-like protein 6	-2.10082	yes	down
Zm00001d006591	F-box domain containing protein	2.69641	yes	up
Zm00001d018746	-	-1.30738	yes	down
Zm00001d009738	Tubulin gamma-2 chain	-1.32639	yes	down
Zm00001d037018	DUF538 family protein	1.47127	yes	up
Zm00001d026214	Secretory carrier-associated membrane protein 4	1.1662	yes	up
Zm00001d007345	11-beta-hydroxysteroid dehydrogenase-like 5	-2.07678	yes	down
Zm00001d011428	urophorphyrin methylase 1	1.47798	yes	up
Zm00001d044394	-	-1.36901	yes	down
Zm00001d041439	Serine/threonine-protein kinase Nek1	-3.66352	yes	down
Zm00001d051053	-	-1.15493	yes	down
Zm00001d033666	Probable plastid-lipid-associated protein 4 chloroplastic	-1.23067	yes	down
Zm00001d037465	Putative phospholipid-transporting ATPase 9	1.12895	yes	up
Zm00001d038358	Delta-1-pyrroline-5-carboxylate synthase B	3.34357	yes	up
Zm00001d020030	Probable NAD(P)H dehydrogenase subunit CRR3 chloroplastic	-1.08879	yes	down
Zm00001d047340	Allene oxide cyclase 3 chloroplastic	1.34138	yes	up
Zm00001d013599	Nuclear poly(A) polymerase 1	-1.09376	yes	down
Zm00001d014781	-	-1.35002	yes	down
Zm00001d048329	ABC transporter C family member 3	1.13348	yes	up
Zm00001d051043	Acetolactate synthase/ amino acid binding protein	3.01399	yes	up
Zm00001d015743	Transcription factor HY5	1.04817	yes	up
Zm00001d041358	NBS-LRR disease resistance protein-like	-2.07579	yes	down
Zm00001d019253	-	-5.94233	yes	down
Zm00001d021247	Protein INAPERTURATE POLLEN1	-6.62055	yes	down
Zm00001d018431	Wall-associated receptor kinase-like 8	5.92727	yes	up
Zm00001d028024	Nodulin-related protein 1	1.18568	yes	up
Zm00001d019527	Yucca5	-3.36622	yes	down
Zm00001d010149	-	1.89319	yes	up
Zm00001d007258	Probable carboxylesterase 18	-2.38763	yes	down
Zm00001d032679	Double-stranded RNA-binding protein 2	-1.35185	yes	down
Zm00001d002369	Probable protein phosphatase 2C 9	1.32914	yes	up
Zm00001d034705	Putative uncharacterized protein [Source:UniProtKB/TrEMBL;Acc:B4FS10]	-2.58213	yes	down
Zm00001d031384	Protein kinase superfamily protein	-3.85197	yes	down
Zm00001d005848	RHOMBOID-like protein 10 chloroplastic	-1.31031	yes	down
Zm00001d035046	Non-lysosomal glucosylceramidase	-1.52886	yes	down
Zm00001d033853	Inositol-tetrakisphosphate 1-kinase 3	-1.91529	yes	down
Zm00001d002739	Polyketide cyclase/dehydrase and lipid transport superfamily protein	1.60378	yes	up
Zm00001d014795	Basic leucine zipper 19	-1.54328	yes	down
Zm00001d017818	Protease Do-like 7	1.04344	yes	up
Zm00001d033300	Type IV inositol polyphosphate 5-phosphatase 11	2.48382	yes	up
Zm00001d049381	Adhesive/proline-rich protein%3B Proline-rich family protein	2.87752	yes	up
Zm00001d030766	-	-1.44659	yes	down
Zm00001d043834	ATP synthase subunit beta chloroplastic	1.23717	yes	up
Zm00001d010804	Proteasome maturation factor UMP1	-1.08301	yes	down
Zm00001d034772	Encodes a close homolog of the Cauliflower OR (Orange) protein. The function of OR is to induce the differentiation of proplastids or other noncolored plastids into chromoplasts for carotenoid accumulation. Both proteins contain a Cysteine-rich zi /.../ger domain that is highly specific to DnaJ-like molecular chaperons.	-1.86679	yes	down
Zm00001d025834	Inositol transporter 4	-1.61093	yes	down
Zm00001d032183	CAAX amino terminal protease family protein	-1.15178	yes	down
Zm00001d004753	Dirigent protein 11	-3.34062	yes	down
Zm00001d002694	Branched-chain-amino-acid aminotransferase 3 chloroplastic	1.22866	yes	up
Zm00001d017925	Potassium transporter 8	1.9484	yes	up
Zm00001d005356	Nuclear pore complex protein GP210	1.96428	yes	up
Zm00001d042211	PsbP domain-containing protein 7 chloroplastic	1.03514	yes	up
Zm00001d041456	26S proteasome non-ATPase regulatory subunit 11 homolog	1.15711	yes	up
Zm00001d020272	trehalose-6-phosphate phosphatase8	-4.26612	yes	down
Zm00001d042884	Acyl-coenzyme A oxidase	1.01337	yes	up
Zm00001d010113	-	2.02382	yes	up
Zm00001d021525	FAD/NAD(P)-binding oxidoreductase family protein	-1.22906	yes	down
Zm00001d023779	3-hydroxyisobutyryl-CoA hydrolase 1	-3.47961	yes	down
Zm00001d006441	NHL domain-containing protein	-6.36555	yes	down
Zm00001d011195	Probable protein phosphatase 2C 74	1.20478	yes	up
Zm00001d040026	Bowman-Birk type trypsin inhibitor	4.0728	yes	up
Zm00001d002668	root hair specific 17	2.12433	yes	up
Zm00001d020479	Eukaryotic translation initiation factor 3 subunit E	-3.51531	yes	down
Zm00001d010061	-	-1.36727	yes	down
Zm00001d025845	-	-1.05047	yes	down
Zm00001d048712	Coatomer subunit beta'-3	-5.75002	yes	down
Zm00001d052213	Probable pectin methyltransferase QUA2	1.21059	yes	up
Zm00001d003245	Inactive LRR receptor-like serine/threonine-protein kinase BIR2	1.84494	yes	up
Zm00001d028474	Beta-galactosidase	1.36324	yes	up
Zm00001d030697	-	-1.09058	yes	down
Zm00001d004706	Lipase-like PAD4	1.0217	yes	up
Zm00001d018473	C2 calcium/lipid-binding plant phosphoribosyltransferase family protein	3.45564	yes	up
Zm00001d002715	BEACH domain-containing protein C2	1.27894	yes	up
Zm00001d008721	Adenine nucleotide alpha hydrolases-like superfamily protein	-1.18715	yes	down
Zm00001d003356	ATFP4	-3.60163	yes	down
Zm00001d044122	Dihydroflavonol-4-reductase	5.15138	yes	up
Zm00001d036750	Heptahelical transmembrane protein 1	1.43101	yes	up
Zm00001d029218	Protein SRG1	2.10025	yes	up
Zm00001d010380	Zinc finger CCCH domain-containing protein 23	1.66611	yes	up
Zm00001d020032	Probable carboxylesterase 15	2.18315	yes	up
Zm00001d008681	Ultraviolet-B-repressible protein	-2.28679	yes	down
Zm00001d051678	WD40%2C G-beta domain containing family protein%2C family	1.02605	yes	up
Zm00001d016544	Glycosyltransferase family 61 protein	1.48783	yes	up
Zm00001d025901	FIP1	-2.01509	yes	down
Zm00001d037653	Xylanase inhibitor protein 1	2.80274	yes	up
Zm00001d038612	Transcription factor bHLH112	-3.2272	yes	down
Zm00001d044575	alpha/beta-Hydrolases superfamily protein	-2.6838	yes	down
Zm00001d038453	Putative aminotransferase class III superfamily protein	2.64124	yes	up
Zm00001d020088	-	-4.36846	yes	down
Zm00001d019139	sterol methyltransferase1	2.00322	yes	up
Zm00001d009580	Urease accessory protein G	1.48675	yes	up
Zm00001d002423	Maltose excess protein 1-like	-1.05157	yes	down
Zm00001d022044	Probable LRR receptor-like serine/threonine-protein kinase	-3.3907	yes	down
Zm00001d017087	V-type proton ATPase subunit E3	-6.92953	yes	down
Zm00001d005823	Flavonoid 3-monooxygenase	-2.51741	yes	down
Zm00001d049762	-	-1.88721	yes	down
Zm00001d019221	Nitrile-specifier protein 1	-2.57411	yes	down
Zm00001d006697	Putative polyol transporter 1	-1.57861	yes	down
Zm00001d021086	Transcription factor bHLH137	3.95148	yes	up
Zm00001d045520	Succinate dehydrogenase subunit 8A mitochondrila	-1.60576	yes	down
Zm00001d047532	Photosystem II repair protein PSB27-H1 chloroplastic	-1.03381	yes	down
Zm00001d012612	Pentatricopeptide repeat-containing protein	-1.90453	yes	down
Zm00001d023291	Secondary cell wall glycosyltransferase family 47	1.55055	yes	up
Zm00001d031871	brachytic2	-1.10404	yes	down
Zm00001d003422	Amino acid/polyamine transporter II	1.01791	yes	up
Zm00001d022602	universal stress family protein	1.00806	yes	up
Zm00001d043536	Heat stress transcription factor C-1	4.92769	yes	up
Zm00001d038725	ZCN7	-2.11231	yes	down
Zm00001d017409	GATA zinc finger family protein	-2.25065	yes	down
Zm00001d022241	DUF1997 family protein	-2.01607	yes	down
Zm00001d037104	Adrenodoxin-like protein 2 mitochondrial	-1.2231	yes	down
Zm00001d020399	Protein trichome birefringence-like 16	2.24768	yes	up
Zm00001d015053	terpene synthase2	-1.8645	yes	down
Zm00001d048100	SecY protein transport family protein	1.06759	yes	up
Zm00001d042345	PIN-formed protein5	-1.26455	yes	down
Zm00001d011855	Probable ADP-ribosylation factor GTPase-activating protein AGD11	-1.16039	yes	down
Zm00001d018404	Heparanase-like protein 3	-4.05489	yes	down
Zm00001d035595	dehydroascorbate reductase like3	-1.41626	yes	down
Zm00001d038642	Protein SULFUR DEFICIENCY-INDUCED 1	-1.16813	yes	down
Zm00001d045729	Protein NSP-INTERACTING KINASE 1	1.26966	yes	up
Zm00001d013228	TIP41-like family protein	-2.47363	yes	down
Zm00001d035178	Cytochrome P450 71A26	-3.81182	yes	down
Zm00001d053563	-	-1.28031	yes	down
Zm00001d048256	40S ribosomal protein Sa-1	1.22461	yes	up
Zm00001d002164	-	1.58696	yes	up
Zm00001d043782	DNA-binding protein RAV1	1.46167	yes	up
Zm00001d047447	Phosphoinositide phospholipase C 2	-6.61222	yes	down
Zm00001d027749	Sulfate transporter 3.1	-2.12238	yes	down
Zm00001d026293	Gamma-aminobutyrate transaminase POP2 mitochondrial	2.21115	yes	up
Zm00001d018334	Nuclear transport factor 2 (NTF2) family protein	-1.52374	yes	down
Zm00001d000524	-	-1.26717	yes	down
Zm00001d009496	Rab5-interacting family protein	1.20116	yes	up
Zm00001d024786	Os05g0140333 protein	-2.7882	yes	down
Zm00001d044765	Benzoate carboxyl methyltransferase	-1.99406	yes	down
Zm00001d003379	Major latex protein 22%3B Pathogenesis-related protein 2	3.83229	yes	up
Zm00001d007758	Coatomer subunit gamma	1.02604	yes	up
Zm00001d010899	Os05g0140333 protein	-3.45427	yes	down
Zm00001d002734	Acetylglutamate kinase	-1.55737	yes	down
Zm00001d022451	CBL-interacting serine/threonine-protein kinase 11	1.11931	yes	up
Zm00001d018391	RING/U-box superfamily protein	-1.18259	yes	down
Zm00001d049178	Pyridoxal phosphate (PLP)-dependent transferases superfamily protein	-2.51688	yes	down
Zm00001d006217	Serine/threonine-protein kinase NAK	-2.97816	yes	down
Zm00001d019808	Nucleotidyltransferase family protein	-2.7713	yes	down
Zm00001d042143	glucan endo-13-beta-glucosidase homolog1	-3.63728	yes	down
Zm00001d002446	WAK53a-OsWAK receptor-like protein kinase	-1.27305	yes	down
Zm00001d049054	Cysteine proteinases superfamily protein	2.05177	yes	up
Zm00001d043789	Glutathione S-transferase GSTU6	1.88417	yes	up
Zm00001d030131	Choline-phosphate cytidylyltransferase 2	1.11059	yes	up
Zm00001d017459	-	1.67175	yes	up
Zm00001d044815	Protein BOBBER 1	1.66997	yes	up
Zm00001d043524	Glucan endo-13-beta-glucosidase 13	-3.08273	yes	down
Zm00001d033079	GDSL esterase/lipase	-3.65505	yes	down
Zm00001d023305	Protein LURP-one-related 2	-1.6287	yes	down
Zm00001d025855	-	-5.26686	yes	down
Zm00001d021938	Putative polyol transporter 1	-1.08415	yes	down
Zm00001d017264	Wall-associated receptor kinase-like 8	-1.75864	yes	down
Zm00001d015671	Probable E3 ubiquitin-protein ligase LOG2	4.30975	yes	up
Zm00001d026084	IQ-domain 23	-3.19978	yes	down
Zm00001d011792	UDP-D-apiose/UDP-D-xylose synthase 2	1.76607	yes	up
[truncated: 4,421 more rows]

## Sheet: L-Cr+M VS L-Cr
Gene_id	Gene description	Log2FC(L-Cr/L-C)	Significant	Regulate
Zm00001d003395	anthranilate synthase homolog1	3.5546	yes	up
Zm00001d016708	Beta-fructofuranosidase%2C cell wall isozyme	3.44457	yes	up
Zm00001d013809	Protein DETOXIFICATION 40	-2.10063	yes	down
Zm00001d024379	Xyloglucan endotransglucosylase/hydrolase protein 2	-2.63455	yes	down
Zm00001d019283	Calreticulin	1.85844	yes	up
Zm00001d004894	ribulose bisphosphate carboxylase small subunit2	1.93364	yes	up
Zm00001d013795	Peroxisomal membrane 22 kDa (Mpv17/PMP22) family protein	2.09929	yes	up
Zm00001d032138	-	-2.22912	yes	down
Zm00001d009146	S-adenosylmethionine synthase	-2.53936	yes	down
Zm00001d024291	Putative leucine-rich repeat receptor-like protein kinase family protein	3.97273	yes	up
Zm00001d032197	Chlorophyll a-b binding protein 4 chloroplastic	2.08682	yes	up
Zm00001d032238	Putative 1-phosphatidylinositol-3-phosphate 5-kinase FAB1C	3.25771	yes	up
Zm00001d044397	Small RNA 2'-O-methyltransferase	6.3255	yes	up
Zm00001d038984	photosystem I H subunit1	1.41495	yes	up
Zm00001d044399	photosystem II light harvesting complex gene B1B2	5.2451	yes	up
Zm00001d033188	UDP-glucose 6-dehydrogenase	2.15247	yes	up
Zm00001d046786	Photosystem I chlorophyll a/b-binding protein 3-1 chloroplastic	1.33079	yes	up
Zm00001d018090	annexin2	-3.0492	yes	down
Zm00001d037239	glycine-rich protein	-1.12352	yes	down
Zm00001d037232	ATP-dependent zinc metalloprotease FTSH 6 chloroplastic	-1.85692	yes	down
Zm00001d010672	Metacaspase type II	1.69659	yes	up
Zm00001d024148	Photosynthetic NDH subunit of subcomplex B 1 chloroplastic	1.50542	yes	up
Zm00001d016691	Copper transport protein CCH	2.62771	yes	up
Zm00001d034072	UDP-glucose 6-dehydrogenase	1.37259	yes	up
Zm00001d037453	Reticulon	-2.07279	yes	down
Zm00001d004843	abscisic acid stress ripening2	-1.74937	yes	down
Zm00001d042050	Protein RETICULATA-RELATED 4 chloroplastic	2.72042	yes	up
Zm00001d045706	Restorer of fertility2	1.29923	yes	up
Zm00001d042049	Ferredoxin	1.12979	yes	up
Zm00001d020402	Probable cinnamyl alcohol dehydrogenase 6	2.05252	yes	up
Zm00001d016588	Glycerophosphodiester phosphodiesterase GDPD2	1.74691	yes	up
Zm00001d031749	Pyridoxal phosphate (PLP)-dependent transferases superfamily protein	-2.83316	yes	down
Zm00001d010586	PEBP (phosphatidylethanolamine-binding protein) family protein	-4.31094	yes	down
Zm00001d012394	phytoene synthase2	-2.79082	yes	down
Zm00001d020409	Protein TIFY 6B	1.47902	yes	up
Zm00001d013245	UDP-glucose 6-dehydrogenase	2.34252	yes	up
Zm00001d040190	hydroxyproline-rich glycoprotein family protein	-2.72749	yes	down
Zm00001d003512	Zeaxanthin epoxidase chloroplastic	1.22046	yes	up
Zm00001d020414	Putative 1-phosphatidylinositol-3-phosphate 5-kinase FAB1C	2.47943	yes	up
Zm00001d044301	Protein phosphatase 2C ABI2	-2.09895	yes	down
Zm00001d037513	germin-like protein1	5.65381	yes	up
Zm00001d040202	SNF7 family protein	1.52385	yes	up
Zm00001d048998	Chlorophyll a-b binding protein CP26 chloroplastic	1.93522	yes	up
Zm00001d016660	peptidyl-prolyl isomerase1	1.04258	yes	up
Zm00001d028427	UDP-glucuronate4-epimerase 3	1.80678	yes	up
Zm00001d012420	Heat shock 70 kDa protein	-1.06272	yes	down
Zm00001d016662	-	-2.69978	yes	down
Zm00001d024519	rubredoxin family protein	1.14714	yes	up
Zm00001d044327	Cytokinin riboside 5'-monophosphate phosphoribohydrolase LOG7	1.73806	yes	up
Zm00001d015569	Vacuolar H+-translocating inorganic pyrophosphatase	2.34822	yes	up
Zm00001d043538	BURP domain protein RD22	-3.51855	yes	down
Zm00001d003429	Glyceraldehyde-3-phosphate dehydrogenase A%2C chloroplastic	1.78174	yes	up
Zm00001d009028	Triose phosphate/phosphate translocator%2C chloroplastic	2.5108	yes	up
Zm00001d039081	CTP synthase family protein	-5.03386	yes	down
Zm00001d031577	UDP-glucuronate4-epimerase 6	1.71259	yes	up
Zm00001d043418	La-related protein 6A	-1.60938	yes	down
Zm00001d023707	Thioredoxin M-type%2C chloroplastic	1.6868	yes	up
Zm00001d002426	Thylakoid lumenal 29 kDa protein chloroplastic	1.54836	yes	up
Zm00001d039090	GTP-binding nuclear protein Ran-2	1.36782	yes	up
Zm00001d023664	ABA-responsive protein	-3.79345	yes	down
Zm00001d012561	Cystatin2%3B Cysteine proteinase inhibitor%3B Putative cystatin	3.26076	yes	up
Zm00001d039786	-	-1.16157	yes	down
Zm00001d000719	-	-3.62061	yes	down
Zm00001d023559	Fructose-bisphosphate aldolase	1.38131	yes	up
Zm00001d049995	Nitrate reductase	1.25805	yes	up
Zm00001d054044	Catalase isozyme 3	4.42132	yes	up
Zm00001d037087	UDP-glucuronate4-epimerase 1	2.34659	yes	up
Zm00001d039104	Protein CHUP1 chloroplastic	1.35237	yes	up
Zm00001d023536	Magnesium-chelatase subunit ChlI-1 chloroplastic	1.55051	yes	up
Zm00001d012574	Probable inactive purple acid phosphatase 1	-4.27994	yes	down
Zm00001d047915	UDP-glucuronate4-epimerase 2	2.65349	yes	up
Zm00001d028562	Fructose-1%2C6-bisphosphatase	1.7115	yes	up
Zm00001d023529	abscisic acid stress ripening1	-2.07151	yes	down
Zm00001d008983	P-loop containing nucleoside triphosphate hydrolases superfamily protein	-4.79064	yes	down
Zm00001d007857	Oxygen-evolving enhancer protein 2-1 chloroplastic	1.45668	yes	up
Zm00001d020963	3-hydroxy-3-methylglutaryl-coenzyme A reductase 2	-3.11392	yes	down
Zm00001d049525	LOL1%3B LOL1 isoform 1%3B LOL1 isoform 2	2.04011	yes	up
Zm00001d032385	ADP glucose pyrophosphorylase small subunit leaf1	1.37279	yes	up
Zm00001d041801	D8Ertd354e protein	-4.66264	yes	down
Zm00001d028630	Heat shock cognate 70 kDa protein 2	1.50704	yes	up
Zm00001d018498	Cysteine proteinases superfamily protein	1.80494	yes	up
Zm00001d019163	Stachyose synthase	-5.97977	yes	down
Zm00001d002351	terpene synthase1	-2.15473	yes	down
[truncated: 5,853 more rows]
